# Supplementary material for: 4-Fluoro-2-(phenyl­amino)­benzoic acid
Source: IUCrdata. 2024 Mar 6;9(Pt 3):x240197. doi: 10.1107/S2414314624001974 (PMC10993557; doi:10.1107/S2414314624001974)
Supplement: Supplementary file 1 [file x-09-x240197-sup1.cif]

##############################################################################
#                                                                            #
# This CIF contains the data for a data article accepted for                 #
# publication in IUCrData. It conforms to the requirements of                #
# Notes for Authors for IUCrData, and has been                               #
# peer reviewed under the auspices of IUCrData.                              #
#                                                                            #
# Full details of the Crystallographic Information File format               #
# are given in the paper "The Crystallographic Information File (CIF):       #
# a New Standard Archive File for Crystallography" by S. R. Hall, F. H.      #
# Allen and I. D. Brown [Acta Cryst. (1991), A47, 655-685].                  #
#                                                                            #
# The current version of the core CIF dictionary is obtainable from          #
# ftp://ftp.iucr.org/pub/cif_core.dic.                                       #
#                                                                            #
# Software is freely available for graphical display of the structure(s)     #
# in this CIF. For information consult the CIF software page                 #
# http://www.iucr.org/resources/cif/software.                                #
#                                                                            #
# This file may be used for bona fide research purposes within the           #
# scientific community so long as proper attribution is given to the data    # 
# article from which it was obtained.                                        #
#                                                                            #
##############################################################################
data_global
_audit_creation_method     'SHELXL-2018/3'
_journal_date_recd_electronic     2023-10-30
_journal_date_accepted     2024-02-29
_journal_name_full     'IUCrData'
_journal_year     2024
_journal_volume     9
_journal_issue      1
_journal_page_first     0
_journal_page_last     0
_journal_paper_category     HO
_journal_paper_doi     10.1107/S2414314624001974
_journal_coeditor_code     HB4457
_publ_contact_author_name     'Dr Sihui Long'
_publ_contact_author_address
;
School of Chemical Engineering and Pharmacy
Wuhan Institute of Technology
Wuhan, Hubei 430205
China
;
_publ_contact_author_email     'sihuilong@wit.edu.cn'
_publ_contact_author_fax     ?
_publ_contact_author_phone     '86-177-6250-2329'
_publ_section_title
;
4-Fluoro-2-(phenylamino)benzoic acid
;
_publ_section_title_footnote     .
loop_
    _publ_author_name
    _publ_author_address
    'Li, Jingxi'
;
School of Chemical Engineering and Pharmacy
Wuhan Institute of Technology
Wuhan, Hubei 430205
People's Republic of China
;
    'Long, Sihui'
;
School of Chemical Engineering and Pharmacy
Wuhan Institute of Technology
Wuhan, Hubei 430205
People's Republic of China
;
_publ_section_synopsis
;
There are two crystallographically independent molecules in the asymmetric unit
of the title compound, which are linked by pairwise O---H...O hydrogen bonds.
;
data_I
_audit_creation_method     SHELXL-97
_chemical_name_systematic
;
4-Fluoro-2-(phenylamino)benzoic acid
;
_chemical_name_common     ?
_chemical_formula_moiety     'C13 H10 F N O2'
_chemical_formula_sum     'C13 H10 F N O2'
_chemical_formula_iupac     'C13 H10 F N O2'
_chemical_formula_weight     231.22
_chemical_melting_point     ?
_symmetry_cell_setting     triclinic
_symmetry_space_group_name_H-M     'P -1'
_symmetry_space_group_name_Hall     '-P 1'
loop_
    _symmetry_equiv_pos_as_xyz
    'x, y, z'
    '-x, -y, -z'
_cell_length_a     9.9550(3)
_cell_length_b     10.0060(3)
_cell_length_c     11.3320(4)
_cell_angle_alpha     89.4150(14)
_cell_angle_beta     78.0130(14)
_cell_angle_gamma     78.9010(14)
_cell_volume     1082.99(6)
_cell_formula_units_Z     4
_cell_measurement_reflns_used     4887
_cell_measurement_theta_min     1.0
_cell_measurement_theta_max     27.5
_cell_measurement_temperature     90(2)
_exptl_crystal_description     rod
_exptl_crystal_colour     colorless
_exptl_crystal_size_max     0.40
_exptl_crystal_size_mid     0.10
_exptl_crystal_size_min     0.10
_exptl_crystal_density_diffrn     1.418
_exptl_crystal_density_meas     ?
_exptl_crystal_density_method     'not measured'
_exptl_crystal_F_000     480
_exptl_absorpt_coefficient_mu     0.108
_exptl_absorpt_correction_type     multi-scan
_exptl_absorpt_process_details
;
(Scalepack; Otwinowski & Minor, 1997)
;
_exptl_absorpt_correction_T_min     0.9582
_exptl_absorpt_correction_T_max     0.9893
_exptl_special_details     ?
_diffrn_ambient_temperature     90(2)
_diffrn_radiation_type     MoK\a
_diffrn_radiation_wavelength     0.71073
_diffrn_radiation_source     'fine-focus sealed tube'
_diffrn_radiation_monochromator     graphite
_diffrn_measurement_device_type     'Nonius KappaCCD diffractometer'
_diffrn_measurement_method     '\w scans at fixed \c=55\%'
_diffrn_detector_area_resol_mean     18
_diffrn_reflns_number     9760
_diffrn_reflns_av_R_equivalents     0.0621
_diffrn_reflns_av_sigmaI/netI     0.0882
_diffrn_reflns_theta_min     1.84
_diffrn_reflns_theta_max     27.39
_diffrn_reflns_theta_full     27.39
_diffrn_measured_fraction_theta_max     0.998
_diffrn_measured_fraction_theta_full     0.998
_diffrn_reflns_limit_h_min     -12
_diffrn_reflns_limit_h_max     12
_diffrn_reflns_limit_k_min     -12
_diffrn_reflns_limit_k_max     12
_diffrn_reflns_limit_l_min     -14
_diffrn_reflns_limit_l_max     14
_diffrn_standards_number     ?
_diffrn_standards_interval_count     ?
_diffrn_standards_interval_time     ?
_diffrn_standards_decay_%     ?
_refine_special_details
;
 Refinement of F^2^ against ALL reflections.  The weighted R-factor wR and
 goodness of fit S are based on F^2^, conventional R-factors R are based
 on F, with F set to zero for negative F^2^. The threshold expression of
 F^2^ > 2sigma(F^2^) is used only for calculating R-factors(gt) etc. and is
 not relevant to the choice of reflections for refinement.  R-factors based
 on F^2^ are statistically about twice as large as those based on F, and R-
 factors based on ALL data will be even larger.
 The positions of the H atoms attached to the N and O atoms were obtained from a
difference Fourier map, which were then relocated to idealised locations. The
C-bound H atoms were positioned geometrically with C---H = 0.95 \%A and
refined as riding atoms. The constraint U~iso~(H) = 1.2U~eq~(C,N) or
1.5U~eq~(O) was applied in all cases.
;
_reflns_number_total     4918
_reflns_number_gt     2625
_reflns_threshold_expression     I>2\s(I)
_refine_ls_structure_factor_coef     Fsqd
_refine_ls_matrix_type     full
_refine_ls_R_factor_all     0.1177
_refine_ls_R_factor_gt     0.0503
_refine_ls_wR_factor_gt     0.1068
_refine_ls_wR_factor_ref     0.1314
_refine_ls_goodness_of_fit_ref     0.944
_refine_ls_restrained_S_all     0.944
_refine_ls_number_reflns     4918
_refine_ls_number_parameters     309
_refine_ls_number_restraints     0
_refine_ls_hydrogen_treatment     constr
_refine_ls_weighting_scheme     calc
_refine_ls_weighting_details
         'calc w=1/[\s^2^(Fo^2^)+(0.0609P)^2^+0.0000P] where P=(Fo^2^+2Fc^2^)/3'
_atom_sites_solution_hydrogens     geom
_atom_sites_solution_primary     direct
_atom_sites_solution_secondary     difmap
_refine_ls_shift/su_max     0.001
_refine_ls_shift/su_mean     0.000
_refine_diff_density_max     0.276
_refine_diff_density_min     -0.289
_refine_ls_extinction_method     none
_refine_ls_extinction_coef     ?
loop_
    _atom_type_symbol
    _atom_type_description
    _atom_type_scat_dispersion_real
    _atom_type_scat_dispersion_imag
    _atom_type_scat_source
    'C' 'C' 0.0033 0.0016
                         'International Tables Vol C Tables 4.2.6.8 and 6.1.1.4'
    'H' 'H' 0.0000 0.0000
                         'International Tables Vol C Tables 4.2.6.8 and 6.1.1.4'
    'F' 'F' 0.0171 0.0103
                         'International Tables Vol C Tables 4.2.6.8 and 6.1.1.4'
    'N' 'N' 0.0061 0.0033
                         'International Tables Vol C Tables 4.2.6.8 and 6.1.1.4'
    'O' 'O' 0.0106 0.0060
                         'International Tables Vol C Tables 4.2.6.8 and 6.1.1.4'
_computing_data_collection
;
<i>COLLECT</i> (Nonius, 2002)
;
_computing_cell_refinement
;
Denzo-SMN (Otwinowski & Minor, 1997)
;
_computing_data_reduction
;
Denzo-SMN (Otwinowski & Minor, 1997)
;
_computing_structure_solution
;
SHELXS97 (Sheldrick, 2008)
;
_computing_structure_refinement
;
SHELXL97 (Sheldrick, 2015)
;
_computing_molecular_graphics
;
SHELXTL (Sheldrick, 2008)
;
_computing_publication_material
;
XP in SHELXTL (Sheldrick, 2008)
;
loop_
    _atom_site_type_symbol
    _atom_site_label
    _atom_site_fract_x
    _atom_site_fract_y
    _atom_site_fract_z
    _atom_site_U_iso_or_equiv
    _atom_site_adp_type
    _atom_site_calc_flag
    _atom_site_refinement_flags
    _atom_site_occupancy
    _atom_site_symmetry_multiplicity
    _atom_site_disorder_assembly
    _atom_site_disorder_group
    F F1B 0.33716(12) 0.00814(11) 0.33502(9) 0.0289(3) Uani d . 1 1 . .
    C C1B 0.5768(2) 0.24263(18) 0.29666(16) 0.0187(4) Uani d . 1 1 . .
    C C2B 0.5628(2) 0.28222(18) 0.41950(15) 0.0180(4) Uani d . 1 1 . .
    C C3B 0.4705(2) 0.22914(18) 0.50929(16) 0.0209(5) Uani d . 1 1 . .
    H H3B 0.4611 0.2575 0.5908 0.025 Uiso calc R 1 1 . .
    C C4B 0.3924(2) 0.13739(19) 0.48453(16) 0.0213(5) Uani d . 1 1 . .
    H H4B 0.3298 0.1019 0.5463 0.026 Uiso calc R 1 1 . .
    C C5B 0.4108(2) 0.09982(19) 0.36367(17) 0.0207(5) Uani d . 1 1 . .
    C C6B 0.4976(2) 0.14842(18) 0.27121(16) 0.0214(5) Uani d . 1 1 . .
    H H6B 0.5047 0.1190 0.1903 0.026 Uiso calc R 1 1 . .
    N N7B 0.66309(17) 0.29688(16) 0.20633(13) 0.0233(4) Uani d . 1 1 . .
    H H7B 0.7129 0.3520 0.2288 0.028 Uiso calc R 1 1 . .
    C C8B 0.6802(2) 0.2731(2) 0.08018(16) 0.0216(5) Uani d . 1 1 . .
    C C9B 0.7158(2) 0.1412(2) 0.02896(16) 0.0255(5) Uani d . 1 1 . .
    H H9B 0.7313 0.0645 0.0780 0.031 Uiso calc R 1 1 . .
    C C10B 0.7281(2) 0.1238(2) -0.09443(17) 0.0281(5) Uani d . 1 1 . .
    H H10B 0.7496 0.0343 -0.1294 0.034 Uiso calc R 1 1 . .
    C C11B 0.7098(2) 0.2344(2) -0.16717(17) 0.0299(5) Uani d . 1 1 . .
    H H11B 0.7185 0.2214 -0.2515 0.036 Uiso calc R 1 1 . .
    C C12B 0.6787(2) 0.3644(2) -0.11607(17) 0.0305(5) Uani d . 1 1 . .
    H H12B 0.6678 0.4410 -0.1659 0.037 Uiso calc R 1 1 . .
    C C13B 0.6633(2) 0.3839(2) 0.00710(16) 0.0262(5) Uani d . 1 1 . .
    H H13B 0.6411 0.4736 0.0415 0.031 Uiso calc R 1 1 . .
    C C14B 0.6411(2) 0.38018(19) 0.45451(16) 0.0191(4) Uani d . 1 1 . .
    O O15B 0.71882(13) 0.44023(12) 0.38231(10) 0.0216(3) Uani d . 1 1 . .
    O O16B 0.62152(14) 0.40054(13) 0.57300(10) 0.0231(3) Uani d . 1 1 . .
    H H16B 0.6748 0.4510 0.5876 0.035 Uiso calc R 1 1 . .
    F F1A -0.15859(12) 0.01065(11) 0.31096(10) 0.0312(3) Uani d . 1 1 . .
    C C1A 0.0766(2) 0.24951(19) 0.27856(16) 0.0209(5) Uani d . 1 1 . .
    C C2A 0.06407(19) 0.28389(18) 0.40285(16) 0.0185(4) Uani d . 1 1 . .
    C C3A -0.0259(2) 0.22559(19) 0.49136(17) 0.0211(5) Uani d . 1 1 . .
    H H3A -0.0339 0.2495 0.5738 0.025 Uiso calc R 1 1 . .
    C C4A -0.1028(2) 0.13494(19) 0.46294(17) 0.0231(5) Uani d . 1 1 . .
    H H4A -0.1640 0.0964 0.5235 0.028 Uiso calc R 1 1 . .
    C C5A -0.0867(2) 0.10265(19) 0.34142(17) 0.0229(5) Uani d . 1 1 . .
    C C6A -0.0025(2) 0.15615(18) 0.25109(17) 0.0225(5) Uani d . 1 1 . .
    H H6A 0.0030 0.1306 0.1694 0.027 Uiso calc R 1 1 . .
    N N7A 0.16563(18) 0.30209(17) 0.18986(13) 0.0272(4) Uani d . 1 1 . .
    H H7A 0.2212 0.3499 0.2136 0.033 Uiso calc R 1 1 . .
    C C8A 0.1777(2) 0.28748(19) 0.06299(16) 0.0233(5) Uani d . 1 1 . .
    C C9A 0.0611(2) 0.3164(2) 0.01172(18) 0.0324(5) Uani d . 1 1 . .
    H H9A -0.0292 0.3448 0.0615 0.039 Uiso calc R 1 1 . .
    C C10A 0.0762(2) 0.3039(2) -0.11224(18) 0.0343(6) Uani d . 1 1 . .
    H H10A -0.0043 0.3216 -0.1470 0.041 Uiso calc R 1 1 . .
    C C11A 0.2074(2) 0.2658(2) -0.18536(18) 0.0299(5) Uani d . 1 1 . .
    H H11A 0.2176 0.2581 -0.2704 0.036 Uiso calc R 1 1 . .
    C C12A 0.3237(2) 0.2389(2) -0.13428(16) 0.0287(5) Uani d . 1 1 . .
    H H12A 0.4142 0.2135 -0.1846 0.034 Uiso calc R 1 1 . .
    C C13A 0.3098(2) 0.2488(2) -0.01033(17) 0.0262(5) Uani d . 1 1 . .
    H H13A 0.3902 0.2291 0.0243 0.031 Uiso calc R 1 1 . .
    C C14A 0.1435(2) 0.37892(19) 0.43984(16) 0.0193(4) Uani d . 1 1 . .
    O O15A 0.22885(13) 0.43274(13) 0.36935(10) 0.0224(3) Uani d . 1 1 . .
    O O16A 0.11716(14) 0.40479(13) 0.55831(10) 0.0222(3) Uani d . 1 1 . .
    H H16A 0.1700 0.4553 0.5738 0.033 Uiso calc R 1 1 . .
loop_
    _atom_site_aniso_label
    _atom_site_aniso_U_11
    _atom_site_aniso_U_22
    _atom_site_aniso_U_33
    _atom_site_aniso_U_12
    _atom_site_aniso_U_13
    _atom_site_aniso_U_23
    F1B 0.0345(7) 0.0296(7) 0.0280(6) -0.0177(6) -0.0080(5) -0.0036(5)
    C1B 0.0189(11) 0.0165(10) 0.0214(10) -0.0035(9) -0.0060(8) 0.0011(8)
    C2B 0.0186(11) 0.0170(10) 0.0188(10) -0.0037(9) -0.0049(8) 0.0005(8)
    C3B 0.0239(12) 0.0185(11) 0.0193(10) -0.0007(9) -0.0055(9) -0.0032(8)
    C4B 0.0202(12) 0.0226(11) 0.0200(10) -0.0040(9) -0.0021(9) 0.0001(8)
    C5B 0.0210(12) 0.0177(11) 0.0255(11) -0.0058(9) -0.0077(9) -0.0019(8)
    C6B 0.0260(12) 0.0181(11) 0.0208(10) -0.0027(9) -0.0075(9) -0.0027(8)
    N7B 0.0285(10) 0.0287(10) 0.0176(8) -0.0142(8) -0.0076(7) -0.0002(7)
    C8B 0.0201(12) 0.0273(12) 0.0190(10) -0.0069(9) -0.0056(9) -0.0038(9)
    C9B 0.0256(13) 0.0290(12) 0.0212(11) -0.0030(10) -0.0059(9) 0.0002(9)
    C10B 0.0301(13) 0.0293(13) 0.0246(11) -0.0065(10) -0.0038(10) -0.0078(9)
    C11B 0.0337(14) 0.0421(14) 0.0163(10) -0.0141(11) -0.0040(9) -0.0042(10)
    C12B 0.0397(15) 0.0325(13) 0.0218(11) -0.0142(11) -0.0054(10) 0.0041(9)
    C13B 0.0323(13) 0.0231(11) 0.0246(11) -0.0099(10) -0.0051(9) -0.0015(9)
    C14B 0.0209(12) 0.0179(11) 0.0187(10) 0.0001(9) -0.0080(9) -0.0030(8)
    O15B 0.0250(8) 0.0232(8) 0.0187(7) -0.0093(6) -0.0048(6) 0.0007(6)
    O16B 0.0270(9) 0.0267(8) 0.0181(7) -0.0109(6) -0.0053(6) -0.0029(6)
    F1A 0.0329(7) 0.0277(7) 0.0367(7) -0.0150(6) -0.0069(6) -0.0049(5)
    C1A 0.0179(12) 0.0210(11) 0.0237(11) -0.0058(9) -0.0021(9) -0.0013(8)
    C2A 0.0166(11) 0.0177(11) 0.0205(10) -0.0010(8) -0.0045(8) -0.0025(8)
    C3A 0.0188(12) 0.0204(11) 0.0231(10) -0.0022(9) -0.0040(9) -0.0002(8)
    C4A 0.0204(12) 0.0218(11) 0.0264(11) -0.0057(9) -0.0023(9) 0.0039(9)
    C5A 0.0222(12) 0.0163(11) 0.0324(12) -0.0070(9) -0.0076(9) 0.0001(9)
    C6A 0.0226(12) 0.0206(11) 0.0257(11) -0.0034(9) -0.0081(9) -0.0054(9)
    N7A 0.0317(11) 0.0361(11) 0.0184(9) -0.0189(9) -0.0040(8) -0.0048(7)
    C8A 0.0291(13) 0.0243(12) 0.0203(10) -0.0124(10) -0.0074(9) -0.0021(8)
    C9A 0.0263(13) 0.0436(14) 0.0264(12) -0.0070(11) -0.0029(10) -0.0046(10)
    C10A 0.0332(14) 0.0470(15) 0.0279(12) -0.0103(11) -0.0158(11) -0.0004(10)
    C11A 0.0392(15) 0.0322(13) 0.0211(11) -0.0120(11) -0.0076(10) -0.0006(9)
    C12A 0.0306(13) 0.0318(13) 0.0223(11) -0.0058(10) -0.0022(10) -0.0011(9)
    C13A 0.0297(13) 0.0293(12) 0.0225(11) -0.0086(10) -0.0092(10) 0.0020(9)
    C14A 0.0187(12) 0.0189(11) 0.0198(10) -0.0013(9) -0.0049(9) -0.0011(8)
    O15A 0.0254(8) 0.0252(8) 0.0187(7) -0.0105(6) -0.0040(6) -0.0008(6)
    O16A 0.0252(9) 0.0245(8) 0.0190(7) -0.0094(6) -0.0055(6) -0.0029(6)
_geom_special_details
;
 All esds (except the esd in the dihedral angle between two l.s. planes)
 are estimated using the full covariance matrix.  The cell esds are taken
 into account individually in the estimation of esds in distances, angles
 and torsion angles; correlations between esds in cell parameters are only
 used when they are defined by crystal symmetry.  An approximate (isotropic)
 treatment of cell esds is used for estimating esds involving l.s. planes.
;
loop_
    _geom_bond_atom_site_label_1
    _geom_bond_atom_site_label_2
    _geom_bond_site_symmetry_2
    _geom_bond_distance
    _geom_bond_publ_flag
    F1B C5B . 1.359(2) ?
    C1B N7B . 1.372(2) ?
    C1B C6B . 1.407(3) ?
    C1B C2B . 1.423(2) ?
    C2B C3B . 1.397(3) ?
    C2B C14B . 1.468(3) ?
    C3B C4B . 1.377(3) ?
    C3B H3B . 0.9500 ?
    C4B C5B . 1.390(2) ?
    C4B H4B . 0.9500 ?
    C5B C6B . 1.363(3) ?
    C6B H6B . 0.9500 ?
    N7B C8B . 1.421(2) ?
    N7B H7B . 0.8800 ?
    C8B C13B . 1.382(3) ?
    C8B C9B . 1.398(3) ?
    C9B C10B . 1.388(2) ?
    C9B H9B . 0.9500 ?
    C10B C11B . 1.380(3) ?
    C10B H10B . 0.9500 ?
    C11B C12B . 1.381(3) ?
    C11B H11B . 0.9500 ?
    C12B C13B . 1.384(2) ?
    C12B H12B . 0.9500 ?
    C13B H13B . 0.9500 ?
    C14B O15B . 1.239(2) ?
    C14B O16B . 1.3281(19) ?
    O16B H16B . 0.8400 ?
    F1A C5A . 1.357(2) ?
    C1A N7A . 1.368(2) ?
    C1A C6A . 1.408(3) ?
    C1A C2A . 1.428(2) ?
    C2A C3A . 1.401(3) ?
    C2A C14A . 1.463(3) ?
    C3A C4A . 1.375(3) ?
    C3A H3A . 0.9500 ?
    C4A C5A . 1.387(3) ?
    C4A H4A . 0.9500 ?
    C5A C6A . 1.357(3) ?
    C6A H6A . 0.9500 ?
    N7A C8A . 1.424(2) ?
    N7A H7A . 0.8800 ?
    C8A C9A . 1.384(3) ?
    C8A C13A . 1.388(3) ?
    C9A C10A . 1.386(3) ?
    C9A H9A . 0.9500 ?
    C10A C11A . 1.380(3) ?
    C10A H10A . 0.9500 ?
    C11A C12A . 1.380(3) ?
    C11A H11A . 0.9500 ?
    C12A C13A . 1.385(2) ?
    C12A H12A . 0.9500 ?
    C13A H13A . 0.9500 ?
    C14A O15A . 1.239(2) ?
    C14A O16A . 1.3315(19) ?
    O16A H16A . 0.8400 ?
loop_
    _geom_angle_atom_site_label_1
    _geom_angle_atom_site_label_2
    _geom_angle_atom_site_label_3
    _geom_angle_site_symmetry_1
    _geom_angle_site_symmetry_3
    _geom_angle
    _geom_angle_publ_flag
    N7B C1B C6B . . 121.45(17) ?
    N7B C1B C2B . . 120.72(17) ?
    C6B C1B C2B . . 117.82(17) ?
    C3B C2B C1B . . 119.53(17) ?
    C3B C2B C14B . . 118.85(16) ?
    C1B C2B C14B . . 121.61(17) ?
    C4B C3B C2B . . 122.73(17) ?
    C4B C3B H3B . . 118.6 ?
    C2B C3B H3B . . 118.6 ?
    C3B C4B C5B . . 115.89(18) ?
    C3B C4B H4B . . 122.1 ?
    C5B C4B H4B . . 122.1 ?
    F1B C5B C6B . . 117.37(16) ?
    F1B C5B C4B . . 117.99(17) ?
    C6B C5B C4B . . 124.64(19) ?
    C5B C6B C1B . . 119.37(17) ?
    C5B C6B H6B . . 120.3 ?
    C1B C6B H6B . . 120.3 ?
    C1B N7B C8B . . 126.58(16) ?
    C1B N7B H7B . . 116.7 ?
    C8B N7B H7B . . 116.7 ?
    C13B C8B C9B . . 119.77(17) ?
    C13B C8B N7B . . 118.66(17) ?
    C9B C8B N7B . . 121.56(17) ?
    C10B C9B C8B . . 119.15(18) ?
    C10B C9B H9B . . 120.4 ?
    C8B C9B H9B . . 120.4 ?
    C11B C10B C9B . . 121.00(19) ?
    C11B C10B H10B . . 119.5 ?
    C9B C10B H10B . . 119.5 ?
    C10B C11B C12B . . 119.33(18) ?
    C10B C11B H11B . . 120.3 ?
    C12B C11B H11B . . 120.3 ?
    C11B C12B C13B . . 120.53(19) ?
    C11B C12B H12B . . 119.7 ?
    C13B C12B H12B . . 119.7 ?
    C8B C13B C12B . . 120.17(18) ?
    C8B C13B H13B . . 119.9 ?
    C12B C13B H13B . . 119.9 ?
    O15B C14B O16B . . 121.64(17) ?
    O15B C14B C2B . . 124.45(16) ?
    O16B C14B C2B . . 113.91(16) ?
    C14B O16B H16B . . 109.5 ?
    N7A C1A C6A . . 121.31(17) ?
    N7A C1A C2A . . 121.16(17) ?
    C6A C1A C2A . . 117.50(17) ?
    C3A C2A C1A . . 119.52(18) ?
    C3A C2A C14A . . 119.23(17) ?
    C1A C2A C14A . . 121.25(17) ?
    C4A C3A C2A . . 122.23(18) ?
    C4A C3A H3A . . 118.9 ?
    C2A C3A H3A . . 118.9 ?
    C3A C4A C5A . . 116.65(18) ?
    C3A C4A H4A . . 121.7 ?
    C5A C4A H4A . . 121.7 ?
    F1A C5A C6A . . 117.90(17) ?
    F1A C5A C4A . . 117.91(17) ?
    C6A C5A C4A . . 124.19(19) ?
    C5A C6A C1A . . 119.90(18) ?
    C5A C6A H6A . . 120.1 ?
    C1A C6A H6A . . 120.1 ?
    C1A N7A C8A . . 126.76(16) ?
    C1A N7A H7A . . 116.6 ?
    C8A N7A H7A . . 116.6 ?
    C9A C8A C13A . . 119.78(18) ?
    C9A C8A N7A . . 121.23(18) ?
    C13A C8A N7A . . 118.94(17) ?
    C8A C9A C10A . . 120.0(2) ?
    C8A C9A H9A . . 120.0 ?
    C10A C9A H9A . . 120.0 ?
    C11A C10A C9A . . 120.3(2) ?
    C11A C10A H10A . . 119.9 ?
    C9A C10A H10A . . 119.9 ?
    C10A C11A C12A . . 119.62(19) ?
    C10A C11A H11A . . 120.2 ?
    C12A C11A H11A . . 120.2 ?
    C11A C12A C13A . . 120.6(2) ?
    C11A C12A H12A . . 119.7 ?
    C13A C12A H12A . . 119.7 ?
    C12A C13A C8A . . 119.67(19) ?
    C12A C13A H13A . . 120.2 ?
    C8A C13A H13A . . 120.2 ?
    O15A C14A O16A . . 121.23(17) ?
    O15A C14A C2A . . 124.38(16) ?
    O16A C14A C2A . . 114.38(16) ?
    C14A O16A H16A . . 109.5 ?
loop_
    _geom_torsion_atom_site_label_1
    _geom_torsion_atom_site_label_2
    _geom_torsion_atom_site_label_3
    _geom_torsion_atom_site_label_4
    _geom_torsion_site_symmetry_1
    _geom_torsion_site_symmetry_2
    _geom_torsion_site_symmetry_3
    _geom_torsion_site_symmetry_4
    _geom_torsion
    _geom_torsion_publ_flag
    N7B C1B C2B C3B . . . . 177.69(17) ?
    C6B C1B C2B C3B . . . . -1.2(3) ?
    N7B C1B C2B C14B . . . . -1.0(3) ?
    C6B C1B C2B C14B . . . . -179.85(17) ?
    C1B C2B C3B C4B . . . . 0.9(3) ?
    C14B C2B C3B C4B . . . . 179.66(17) ?
    C2B C3B C4B C5B . . . . 0.0(3) ?
    C3B C4B C5B F1B . . . . 179.21(16) ?
    C3B C4B C5B C6B . . . . -0.8(3) ?
    F1B C5B C6B C1B . . . . -179.47(16) ?
    C4B C5B C6B C1B . . . . 0.6(3) ?
    N7B C1B C6B C5B . . . . -178.39(18) ?
    C2B C1B C6B C5B . . . . 0.5(3) ?
    C6B C1B N7B C8B . . . . 3.0(3) ?
    C2B C1B N7B C8B . . . . -175.79(17) ?
    C1B N7B C8B C13B . . . . 126.8(2) ?
    C1B N7B C8B C9B . . . . -54.3(3) ?
    C13B C8B C9B C10B . . . . -2.5(3) ?
    N7B C8B C9B C10B . . . . 178.62(18) ?
    C8B C9B C10B C11B . . . . 1.9(3) ?
    C9B C10B C11B C12B . . . . 0.0(3) ?
    C10B C11B C12B C13B . . . . -1.3(3) ?
    C9B C8B C13B C12B . . . . 1.3(3) ?
    N7B C8B C13B C12B . . . . -179.79(18) ?
    C11B C12B C13B C8B . . . . 0.6(3) ?
    C3B C2B C14B O15B . . . . -175.23(18) ?
    C1B C2B C14B O15B . . . . 3.5(3) ?
    C3B C2B C14B O16B . . . . 4.6(3) ?
    C1B C2B C14B O16B . . . . -176.67(16) ?
    N7A C1A C2A C3A . . . . -178.56(18) ?
    C6A C1A C2A C3A . . . . -0.6(3) ?
    N7A C1A C2A C14A . . . . 1.4(3) ?
    C6A C1A C2A C14A . . . . 179.35(17) ?
    C1A C2A C3A C4A . . . . 0.4(3) ?
    C14A C2A C3A C4A . . . . -179.57(17) ?
    C2A C3A C4A C5A . . . . 0.4(3) ?
    C3A C4A C5A F1A . . . . 178.27(16) ?
    C3A C4A C5A C6A . . . . -1.0(3) ?
    F1A C5A C6A C1A . . . . -178.49(16) ?
    C4A C5A C6A C1A . . . . 0.8(3) ?
    N7A C1A C6A C5A . . . . 178.01(18) ?
    C2A C1A C6A C5A . . . . 0.0(3) ?
    C6A C1A N7A C8A . . . . 9.0(3) ?
    C2A C1A N7A C8A . . . . -173.10(18) ?
    C1A N7A C8A C9A . . . . 50.9(3) ?
    C1A N7A C8A C13A . . . . -131.7(2) ?
    C13A C8A C9A C10A . . . . 1.4(3) ?
    N7A C8A C9A C10A . . . . 178.73(18) ?
    C8A C9A C10A C11A . . . . -1.6(3) ?
    C9A C10A C11A C12A . . . . 0.6(3) ?
    C10A C11A C12A C13A . . . . 0.6(3) ?
    C11A C12A C13A C8A . . . . -0.7(3) ?
    C9A C8A C13A C12A . . . . -0.2(3) ?
    N7A C8A C13A C12A . . . . -177.65(17) ?
    C3A C2A C14A O15A . . . . 177.69(18) ?
    C1A C2A C14A O15A . . . . -2.2(3) ?
    C3A C2A C14A O16A . . . . -2.4(3) ?
    C1A C2A C14A O16A . . . . 177.70(16) ?
loop_
    _geom_hbond_atom_site_label_D
    _geom_hbond_atom_site_label_H
    _geom_hbond_atom_site_label_A
    _geom_hbond_site_symmetry_A
    _geom_hbond_distance_DH
    _geom_hbond_distance_HA
    _geom_hbond_distance_DA
    _geom_hbond_angle_DHA
    N7A H7A O15A . 0.88 1.98 2.673(2) 135
    N7B H7B O15B . 0.88 1.98 2.6770(19) 136
    O16A H16A O15B 2_666 0.84 1.80 2.6413(19) 176
    O16B H16B O15A 2_666 0.84 1.77 2.6099(19) 174
    C4A H4A F1B 2_556 0.95 2.48 3.426(2) 174
    C4B H4B F1A 2_556 0.95 2.52 3.464(2) 173
