# Supplementary material for: 4-Fluoro-2-(phenyl­amino)­benzoic acid
Source: IUCrdata. 2024 Mar 6;9(Pt 3):x240197. doi: 10.1107/S2414314624001974 (PMC10993557; doi:10.1107/S2414314624001974)
Supplement: Supplementary file 2 [file x-09-x240197-Isup2.hkl]

# 
# h,k,l, Fc-squared, Fo-squared, sigma(Fo-squared) and status flag 
# 
data_I
_shelx_title ' k10173' 
_shelx_refln_list_code          4 
_shelx_F_calc_maximum      212.19 
_exptl_crystal_F_000       480.00 
_reflns_d_resolution_high  0.7723 
 
loop_ 
 _symmetry_equiv_pos_as_xyz 
 'x, y, z' 
 '-x, -y, -z' 
 
_cell_length_a     9.9550 
_cell_length_b    10.0060 
_cell_length_c    11.3320 
_cell_angle_alpha  89.415 
_cell_angle_beta   78.013 
_cell_angle_gamma  78.901 
 
_shelx_F_squared_multiplier     1.000 
 
loop_ 
 _refln_index_h 
 _refln_index_k 
 _refln_index_l 
 _refln_F_squared_calc 
 _refln_F_squared_meas 
 _refln_F_squared_sigma 
 _refln_observed_status 
   1   0   0       25.02       26.48      1.24 o 
   2   0   0     1518.46     1378.29     38.89 o 
   3   0   0     2779.54     2684.19     71.49 o 
   4   0   0      932.24      897.18     16.25 o 
   5   0   0      752.35      807.07     33.49 o 
   6   0   0      257.46      251.00      7.75 o 
   7   0   0        0.58        3.32      4.63 o 
   8   0   0      129.06      119.95      8.17 o 
   9   0   0        1.98        5.53      5.95 o 
  10   0   0       10.33       10.70     13.15 o 
  11   0   0        0.62       -8.80     13.23 o 
  12   0   0       80.87       67.29     24.56 o 
 -12   1   0       84.68       74.41     26.32 o 
 -11   1   0        0.28        7.47     13.95 o 
 -10   1   0        5.67        4.24     11.56 o 
  -9   1   0       70.79       61.60     10.40 o 
  -8   1   0       51.04       35.64     14.00 o 
  -7   1   0       99.40       93.15      8.04 o 
  -6   1   0      307.19      271.44      8.93 o 
  -5   1   0       10.41        6.49      2.40 o 
  -4   1   0      513.66      460.55      9.33 o 
  -3   1   0      139.96      120.22      3.08 o 
  -2   1   0    11967.81    11001.98    186.61 o 
  -1   1   0       22.24       24.37      1.24 o 
   0   1   0      141.61      146.75      5.16 o 
   1   1   0       11.62       12.88      0.72 o 
   2   1   0     3216.92     2880.64     51.53 o 
   3   1   0      991.62      932.07     15.64 o 
   4   1   0     1566.64     1505.02     24.24 o 
   5   1   0       16.84       18.76      2.21 o 
   6   1   0       72.97       73.61      8.84 o 
   7   1   0       43.28       45.48      4.65 o 
   8   1   0       23.00       25.30      6.25 o 
   9   1   0        0.21       -2.57      6.82 o 
  10   1   0      274.26      303.06     13.89 o 
  11   1   0       24.14       26.16     25.64 o 
  12   1   0      618.19      696.79     35.71 o 
 -11   2   0        3.11      -28.30     28.30 o 
 -10   2   0        1.11        0.83     12.75 o 
  -9   2   0        0.48       14.58     20.80 o 
  -8   2   0      408.10      426.24     18.80 o 
  -7   2   0       77.69       72.16     14.48 o 
  -6   2   0      184.82      197.58      7.04 o 
  -5   2   0      182.11      175.63      6.36 o 
  -4   2   0      179.28      178.06      9.76 o 
  -3   2   0       79.48       70.40      3.56 o 
  -2   2   0    23526.58    22943.08    488.96 o 
  -1   2   0      312.69      299.53     14.24 o 
   0   2   0     8949.23     8442.90    155.93 o 
   1   2   0       57.94       56.25      1.96 o 
   2   2   0     8655.93     8174.72    168.37 o 
   3   2   0      597.02      573.24      9.75 o 
   4   2   0      445.74      377.45      8.11 o 
   5   2   0      936.06      971.36     18.40 o 
   6   2   0      227.32      230.02      6.13 o 
   7   2   0       35.53       36.76      4.09 o 
   8   2   0      769.26      799.88     25.31 o 
   9   2   0        2.78        4.28      7.40 o 
  10   2   0       63.29       71.52     13.12 o 
  11   2   0        0.29        4.07      9.86 o 
  12   2   0        3.45      -22.84     22.84 o 
 -11   3   0        4.74        1.83     24.22 o 
 -10   3   0       30.86        6.88     24.07 o 
  -9   3   0       46.32       40.80     24.40 o 
  -8   3   0       40.30       32.28     10.80 o 
  -7   3   0      298.19      302.61     13.68 o 
  -6   3   0      218.32      233.32      8.48 o 
  -5   3   0       18.50       14.41      2.14 o 
  -4   3   0     4157.31     4491.79     92.01 o 
  -3   3   0        4.05        5.16      1.70 o 
  -2   3   0      681.84      655.42     24.68 o 
  -1   3   0      432.80      416.55      8.15 o 
   0   3   0     1405.54     1331.49     30.92 o 
   1   3   0     3345.70     3282.24    108.30 o 
   2   3   0      326.27      285.22      7.16 o 
   3   3   0       19.51       20.02      2.76 o 
   4   3   0      261.71      258.55      6.36 o 
   5   3   0        7.00        5.01      2.66 o 
   6   3   0      997.88     1022.19     29.68 o 
   7   3   0        9.75        7.50      4.68 o 
   8   3   0      831.53      905.64     25.44 o 
   9   3   0        7.80       11.71      7.11 o 
  10   3   0     2360.41     2739.41     81.10 o 
  11   3   0       30.24       45.88     17.68 o 
  12   3   0       27.53       35.91     17.20 o 
 -11   4   0       13.03      -40.97     40.97 o 
 -10   4   0      252.53      270.24     26.81 o 
  -9   4   0        0.08       28.22     15.77 o 
  -8   4   0      176.80      176.75     13.88 o 
  -7   4   0        9.03       15.87     22.40 o 
  -6   4   0      320.39      349.33     14.09 o 
  -5   4   0       38.44       31.89      4.15 o 
  -4   4   0      455.56      474.00     30.64 o 
  -3   4   0        5.20        5.90      3.60 o 
  -2   4   0       13.45       11.70      2.07 o 
  -1   4   0      102.68      111.57      6.88 o 
   0   4   0       85.61       85.81      4.96 o 
   1   4   0      120.00      127.02      6.32 o 
   2   4   0      318.97      359.78     27.88 o 
   3   4   0       96.18       91.66      3.85 o 
   4   4   0        1.17       -2.86      2.97 o 
   5   4   0       14.65       11.78      4.40 o 
   6   4   0       49.33       43.64      4.50 o 
   7   4   0       11.09        2.85      4.96 o 
   8   4   0     2626.25     2876.33     72.95 o 
   9   4   0       92.03       97.03      9.60 o 
  10   4   0       30.80       17.08      8.93 o 
  11   4   0       17.91       22.84     12.82 o 
  12   4   0        3.24      -11.55     32.81 o 
 -10   5   0       44.52       20.83     17.18 o 
  -9   5   0       16.01       11.84     22.32 o 
  -8   5   0        1.53        2.73     18.36 o 
  -7   5   0       33.36       24.46      7.66 o 
  -6   5   0      336.52      389.57     40.77 o 
  -5   5   0        0.02        4.89      5.20 o 
  -4   5   0       13.39       10.72      4.36 o 
  -3   5   0        0.07        2.72      2.21 o 
  -2   5   0       46.69       46.81      3.21 o 
  -1   5   0       14.35       14.96      2.84 o 
   0   5   0       55.75       48.41      2.77 o 
   1   5   0     1006.50     1015.74     17.65 o 
   2   5   0      473.54      501.25      9.71 o 
   3   5   0      350.35      360.68      9.51 o 
   4   5   0      588.75      596.50     27.00 o 
   5   5   0        1.78        1.82      2.31 o 
   6   5   0      312.19      350.61     11.15 o 
   7   5   0        3.71        2.40      6.76 o 
   8   5   0     2025.58     2161.95     55.74 o 
   9   5   0      130.71      131.26     10.69 o 
  10   5   0       27.76       34.81     17.24 o 
  11   5   0       16.73        8.46     13.54 o 
  12   5   0       46.38       30.51     15.56 o 
  -9   6   0       14.27      -13.64     17.63 o 
  -8   6   0        9.11       12.76     12.50 o 
  -7   6   0        8.80       19.42      9.64 o 
  -6   6   0      125.59      129.77     10.74 o 
  -5   6   0       24.98       34.81      7.72 o 
  -4   6   0       87.94       80.93      5.48 o 
  -3   6   0      114.94      120.83     10.44 o 
  -2   6   0        8.64        4.76      3.30 o 
  -1   6   0       23.31       23.09      9.24 o 
   0   6   0      885.46      907.02     37.77 o 
   1   6   0      255.92      247.05      7.19 o 
   2   6   0      178.84      157.05      5.24 o 
   3   6   0        7.07        4.76      5.56 o 
   4   6   0      175.35      185.76     10.56 o 
   5   6   0        0.13        1.14      2.97 o 
   6   6   0     3148.48     3095.07    116.06 o 
   7   6   0       22.29       28.10      5.52 o 
   8   6   0      143.46      133.34     11.32 o 
   9   6   0       50.02       60.04     10.30 o 
  10   6   0      162.92      171.45     16.35 o 
  11   6   0        0.00       -0.03     14.20 o 
  12   6   0        0.47        4.72     19.12 o 
  -9   7   0        7.17        8.04     21.21 o 
  -8   7   0        5.43       -7.99     16.11 o 
  -7   7   0        4.47      -16.35     16.35 o 
  -6   7   0       36.86       34.33     19.16 o 
  -5   7   0        0.24       10.48      8.09 o 
  -4   7   0       32.66       40.17      7.30 o 
  -3   7   0        0.01       -1.18      8.44 o 
  -2   7   0      369.00      393.27     13.42 o 
  -1   7   0       52.98       57.19     20.80 o 
   0   7   0     2178.85     2235.48     54.90 o 
   1   7   0       17.96       17.00      3.45 o 
   2   7   0       18.77       15.97      3.39 o 
   3   7   0      120.41      108.83      8.32 o 
   4   7   0      141.66      165.85      7.69 o 
   5   7   0       19.07       22.32      3.69 o 
   6   7   0       63.79       54.21      5.04 o 
   7   7   0        5.29        2.86      7.20 o 
   8   7   0        0.69        5.18      9.22 o 
   9   7   0       15.89       14.71     12.09 o 
  10   7   0       36.48       25.39     11.37 o 
  11   7   0       61.98       52.81     22.24 o 
  -8   8   0        3.59       -0.63     44.89 o 
  -7   8   0        0.45      -11.49     38.37 o 
  -6   8   0       97.23      135.69     46.01 o 
  -5   8   0       10.44       10.03      8.72 o 
  -4   8   0       60.32       64.60      8.36 o 
  -3   8   0       54.56       68.79     16.80 o 
  -2   8   0      369.34      348.94     22.88 o 
  -1   8   0       82.11       81.60     18.84 o 
   0   8   0     1106.50     1171.48     34.23 o 
   1   8   0      181.42      166.95     14.68 o 
   2   8   0      601.84      615.41     19.00 o 
   3   8   0      151.58      148.51      9.04 o 
   4   8   0      488.92      477.68     13.84 o 
   5   8   0      193.47      195.33     20.16 o 
   6   8   0       49.20       66.34     10.72 o 
   7   8   0       18.83       20.35      7.40 o 
   8   8   0        4.97        2.97     10.75 o 
   9   8   0       50.70       49.16     14.14 o 
  10   8   0       33.12       33.12     12.70 o 
  11   8   0       21.55        5.68     21.60 o 
  -7   9   0       26.22        5.52     24.00 o 
  -6   9   0       18.55       -6.46     18.72 o 
  -5   9   0       36.64       24.84     14.22 o 
  -4   9   0       71.71       76.88     10.40 o 
  -3   9   0        0.11       -7.12      7.12 o 
  -2   9   0      146.17      175.97     12.08 o 
  -1   9   0       44.68       35.29      8.65 o 
   0   9   0        6.69       -2.01      6.94 o 
   1   9   0       58.97       58.98      8.52 o 
   2   9   0       59.34       57.15     14.12 o 
   3   9   0        2.73        1.67      6.00 o 
   4   9   0       42.49       44.52      7.28 o 
   5   9   0        3.16        2.44      8.84 o 
   6   9   0      195.32      199.94     15.95 o 
   7   9   0       18.94       44.40     17.96 o 
   8   9   0       51.50       39.15     12.61 o 
   9   9   0       34.52       35.15     15.15 o 
  10   9   0        4.62        3.50     14.62 o 
  -5  10   0        0.01       -0.85     24.76 o 
  -4  10   0      202.64      193.63     22.84 o 
  -3  10   0        0.43      -13.96     13.96 o 
  -2  10   0      213.70      206.72     12.85 o 
  -1  10   0       24.59       18.22      6.96 o 
   0  10   0       10.08       21.49      8.88 o 
   1  10   0       21.05       20.37      7.34 o 
   2  10   0      344.06      382.89     19.96 o 
   3  10   0       72.49       50.50     10.76 o 
   4  10   0      666.14      757.71     35.66 o 
   5  10   0      102.40       75.37     13.19 o 
   6  10   0        1.39       -1.80     11.21 o 
   7  10   0       91.02      116.25     19.32 o 
   8  10   0      197.41      233.15     24.60 o 
   9  10   0        4.68       18.51     33.61 o 
  -4  11   0       63.51       50.41     25.68 o 
  -3  11   0        0.77        8.84     34.45 o 
  -2  11   0        3.56        6.56     13.33 o 
  -1  11   0       22.37       13.77      8.99 o 
   0  11   0        5.24       31.97     13.44 o 
   1  11   0       20.80       31.60     14.18 o 
   2  11   0      198.63      177.54     58.85 o 
   3  11   0        1.01        7.42     12.62 o 
   4  11   0        1.94        0.19     12.81 o 
   5  11   0        0.91      -13.16     13.16 o 
   6  11   0       93.42       55.05     17.34 o 
   7  11   0        1.81       -0.78     29.24 o 
   8  11   0      573.46      712.45     42.26 o 
  -2  12   0        2.18       35.70     24.88 o 
  -1  12   0        0.74       -0.07     22.04 o 
   0  12   0       10.49      -10.14     14.84 o 
   1  12   0        0.01       10.46     15.63 o 
   2  12   0       71.61       56.00     17.75 o 
   3  12   0        7.58       11.55     26.92 o 
   4  12   0       11.53       -7.84     14.11 o 
   5  12   0        0.16       25.53     15.87 o 
   6  12   0      180.15      179.97     22.42 o 
  -6 -12   1        5.07        9.39     16.30 o 
  -5 -12   1        8.84      -10.16     26.76 o 
  -4 -12   1       37.35       37.34     17.10 o 
  -3 -12   1       45.77       38.82     15.69 o 
  -2 -12   1       37.96       53.84     17.64 o 
  -1 -12   1        0.12      -15.43     17.49 o 
   0 -12   1       24.65       -6.51     28.68 o 
   1 -12   1        6.26       25.10     20.88 o 
   2 -12   1       15.37       28.02     26.10 o 
  -8 -11   1        1.82        8.44     19.96 o 
  -7 -11   1        0.47        5.95     26.28 o 
  -6 -11   1       46.73       43.33     14.92 o 
  -5 -11   1        1.00       -2.38     34.41 o 
  -4 -11   1        6.61       11.72     15.20 o 
  -3 -11   1        2.22       -1.22     12.92 o 
  -2 -11   1       64.10       58.11     13.56 o 
  -1 -11   1        0.02       15.38     17.54 o 
   0 -11   1        4.01        0.76     14.71 o 
   1 -11   1        1.41       -3.58      9.95 o 
   2 -11   1       19.45       -2.96     10.08 o 
   3 -11   1       12.35       22.87     12.48 o 
   4 -11   1      205.52      194.40     18.35 o 
  -9 -10   1        0.23        2.23     17.50 o 
  -8 -10   1       30.95       27.82     26.28 o 
  -7 -10   1       70.87       42.42     19.33 o 
  -6 -10   1        0.46       -7.51     18.32 o 
  -5 -10   1       90.02       91.34     16.96 o 
  -4 -10   1      131.71      110.45     26.68 o 
  -3 -10   1      280.34      294.77     20.93 o 
  -2 -10   1      296.71      278.44     24.52 o 
  -1 -10   1       15.40       14.62      6.07 o 
   0 -10   1       28.74       16.46      6.86 o 
   1 -10   1        0.26        2.19      7.07 o 
   2 -10   1      175.23      136.29     16.40 o 
   3 -10   1        7.12        2.53     12.00 o 
   4 -10   1      346.66      303.14     28.80 o 
   5 -10   1        3.46        0.59     13.82 o 
   6 -10   1        4.44       -4.63     19.12 o 
 -10  -9   1        7.86       23.92     24.08 o 
  -9  -9   1       25.60       34.34     27.12 o 
  -8  -9   1       69.14       62.03     13.94 o 
  -7  -9   1       14.66        6.98     12.25 o 
  -6  -9   1       26.33       30.44     13.64 o 
  -5  -9   1        1.14        3.98      7.67 o 
  -4  -9   1       45.99       37.13     11.16 o 
  -3  -9   1       88.02       97.79     14.20 o 
  -2  -9   1        8.31       17.16      5.06 o 
  -1  -9   1       83.34       62.83      7.52 o 
   0  -9   1       26.46       27.54      7.28 o 
   1  -9   1        9.65       10.82      8.44 o 
   2  -9   1      751.19      804.67     33.85 o 
   3  -9   1        0.54       -6.38      6.38 o 
   4  -9   1       60.33       55.40     10.26 o 
   5  -9   1        8.29       -1.47     11.94 o 
   6  -9   1       37.71       58.77     20.16 o 
   7  -9   1        1.51       -3.00     19.92 o 
 -11  -8   1        5.46      -26.48     43.37 o 
 -10  -8   1       15.28       26.48     31.12 o 
  -9  -8   1       17.88       31.19     21.64 o 
  -8  -8   1      116.16      141.30     15.60 o 
  -7  -8   1       49.71       46.11      8.44 o 
  -6  -8   1      168.33      161.29      9.83 o 
  -5  -8   1      124.01      137.31     11.92 o 
  -4  -8   1     3769.60     4157.72    178.75 o 
  -3  -8   1      182.76      172.53      7.28 o 
  -2  -8   1      734.81      776.51     51.73 o 
  -1  -8   1       40.76       34.04      9.96 o 
   0  -8   1       37.33       34.86      5.64 o 
   1  -8   1       92.88      100.64      9.68 o 
   2  -8   1      237.67      264.96     28.68 o 
   3  -8   1      162.47      159.89     25.20 o 
   4  -8   1       50.82       62.99     12.12 o 
   5  -8   1      106.62      120.78     14.48 o 
   6  -8   1      199.99      244.43     19.10 o 
   7  -8   1       32.16       34.35     20.11 o 
   8  -8   1       34.97       43.88     24.08 o 
 -11  -7   1       17.20       39.97     15.88 o 
 -10  -7   1        4.69       12.30     15.51 o 
  -9  -7   1       12.72       15.60     12.04 o 
  -8  -7   1       58.76       72.30     12.09 o 
  -7  -7   1       12.01       19.66      9.30 o 
  -6  -7   1     2342.10     2445.77     66.06 o 
  -5  -7   1        9.49        6.27      4.82 o 
  -4  -7   1      155.47      163.08      8.63 o 
  -3  -7   1        9.31        6.64      3.60 o 
  -2  -7   1      784.79      780.92     20.64 o 
  -1  -7   1       32.41       29.34      3.13 o 
   0  -7   1        0.27       -0.52      3.09 o 
   1  -7   1      112.60      105.22      6.72 o 
   2  -7   1        0.12       -2.35      3.65 o 
   3  -7   1        0.17       -2.01      4.18 o 
   4  -7   1      161.44      164.46     18.00 o 
   5  -7   1        4.24        3.86      6.57 o 
   6  -7   1       25.77        5.22     10.91 o 
   7  -7   1       31.32       25.54     15.96 o 
   8  -7   1       84.92       29.13     17.86 o 
   9  -7   1       12.80       13.45     20.25 o 
 -11  -6   1        0.02       -7.30     17.60 o 
 -10  -6   1        3.03      -19.92     19.92 o 
  -9  -6   1      108.30      137.78     17.04 o 
  -8  -6   1       22.64       30.95     10.76 o 
  -7  -6   1      132.85      131.09      7.93 o 
  -6  -6   1     1706.28     1737.37     52.93 o 
  -5  -6   1       12.93       10.05      1.54 o 
  -4  -6   1        7.28        2.00      3.96 o 
  -3  -6   1       75.83       85.20     10.84 o 
  -2  -6   1      606.38      594.05     15.12 o 
  -1  -6   1      423.06      415.31     24.44 o 
   0  -6   1       43.15       44.63      3.26 o 
   1  -6   1       41.68       28.81      4.00 o 
   2  -6   1       20.14       24.34      6.04 o 
   3  -6   1      170.61      165.41     14.96 o 
   4  -6   1        2.33        0.64      5.64 o 
   5  -6   1      120.24      134.58      7.36 o 
   6  -6   1       17.53       10.66      4.99 o 
   7  -6   1       48.49       38.14     13.98 o 
   8  -6   1      206.88      239.70     25.00 o 
   9  -6   1        1.15       -9.85     17.03 o 
 -12  -5   1       26.41        7.39     20.72 o 
 -11  -5   1       20.58       17.49     14.76 o 
 -10  -5   1        3.76       12.50     15.64 o 
  -9  -5   1       29.82       23.60      8.63 o 
  -8  -5   1     2963.53     3146.73     76.15 o 
  -7  -5   1       11.94       16.95      5.86 o 
  -6  -5   1      248.62      216.97      8.20 o 
  -5  -5   1       16.06       11.30      3.56 o 
  -4  -5   1      346.20      335.32      8.19 o 
  -3  -5   1      180.09      174.26     11.04 o 
  -2  -5   1        5.06        7.45      1.67 o 
  -1  -5   1      513.99      530.58     13.64 o 
   0  -5   1     1225.17     1162.95     20.69 o 
   1  -5   1        4.24        0.80      2.40 o 
   2  -5   1       26.73       14.91      2.65 o 
   3  -5   1        3.52        8.68     12.00 o 
   4  -5   1      251.16      227.50     27.44 o 
   5  -5   1       11.51       15.98      4.40 o 
   6  -5   1      844.28      844.35     22.15 o 
   7  -5   1       27.86       31.80      8.76 o 
   8  -5   1      121.13       97.64     15.46 o 
   9  -5   1        1.53       -6.83     15.51 o 
  10  -5   1        3.27        6.29     13.15 o 
 -12  -4   1       29.41       25.79     19.75 o 
 -11  -4   1        1.12        4.00     13.60 o 
 -10  -4   1        0.06       -4.05      9.94 o 
  -9  -4   1        1.24       -3.56      6.92 o 
  -8  -4   1       18.31       21.93      6.70 o 
  -7  -4   1       39.61       35.08      4.53 o 
  -6  -4   1       52.72       50.56      5.60 o 
  -5  -4   1        0.78        1.00      4.12 o 
  -4  -4   1      313.81      309.39      8.06 o 
  -3  -4   1       65.00       62.21      5.48 o 
  -2  -4   1     1081.97     1001.32     18.50 o 
  -1  -4   1      703.04      735.11     12.17 o 
   0  -4   1      945.56      886.96     16.08 o 
   1  -4   1      327.17      335.71     15.08 o 
   2  -4   1        1.04        1.70      3.04 o 
   3  -4   1        0.79       -0.69      2.00 o 
   4  -4   1     8101.74     8045.98    355.34 o 
   5  -4   1        0.71       -2.08      2.71 o 
   6  -4   1        0.01        0.61      3.27 o 
   7  -4   1        0.04        4.16      4.65 o 
   8  -4   1       10.99       11.83     12.44 o 
   9  -4   1        0.30      -11.71     15.97 o 
  10  -4   1       73.38       55.29     36.73 o 
  11  -4   1       29.69        4.27     31.95 o 
 -12  -3   1        3.22       -2.75     21.85 o 
 -11  -3   1       27.35       28.64     29.72 o 
 -10  -3   1      783.70      865.57     34.10 o 
  -9  -3   1        6.76       13.27      8.20 o 
  -8  -3   1       28.09       21.65      8.84 o 
  -7  -3   1        3.10        5.05      4.60 o 
  -6  -3   1       32.30       30.69      8.52 o 
  -5  -3   1       33.12       37.23      2.98 o 
  -4  -3   1      728.20      704.46     19.44 o 
  -3  -3   1       12.42       12.44      1.90 o 
  -2  -3   1        6.86       17.24      2.04 o 
  -1  -3   1     2519.17     2332.74     58.85 o 
   0  -3   1     1184.92     1171.54     20.78 o 
   1  -3   1      297.18      295.70      9.24 o 
   2  -3   1      129.47      131.29      5.84 o 
   3  -3   1        0.97        2.17      1.92 o 
   4  -3   1      447.39      415.98     12.72 o 
   5  -3   1        2.64        4.80      4.00 o 
   6  -3   1        5.85        0.52      5.68 o 
   7  -3   1      164.29      168.78      7.94 o 
   8  -3   1       29.93       29.25      7.41 o 
   9  -3   1       18.09       14.29      9.04 o 
  10  -3   1        4.49      -11.11     17.73 o 
  11  -3   1        3.83       -0.53     24.50 o 
 -12  -2   1       14.41        5.62     18.76 o 
 -11  -2   1       14.77       13.57     16.00 o 
 -10  -2   1       52.71       38.53     14.08 o 
  -9  -2   1        0.65       10.02     16.40 o 
  -8  -2   1      117.29      126.58      8.73 o 
  -7  -2   1       25.44       27.19      4.84 o 
  -6  -2   1       76.40       63.90      7.20 o 
  -5  -2   1      674.58      679.54     13.07 o 
  -4  -2   1       16.15       12.72      1.69 o 
  -3  -2   1      353.28      335.97      6.59 o 
  -2  -2   1        1.60        1.60      1.13 o 
  -1  -2   1      344.84      332.42      7.20 o 
   0  -2   1     1905.99     1752.10     46.25 o 
   1  -2   1      613.92      545.89     10.27 o 
   2  -2   1    45023.83    43253.63   1644.99 o 
   3  -2   1       93.63       96.40      2.76 o 
   4  -2   1      263.50      294.82      6.20 o 
   5  -2   1        1.24       -0.38      1.72 o 
   6  -2   1      894.30      879.06     52.41 o 
   7  -2   1        0.37        0.89      5.00 o 
   8  -2   1      120.79      119.39      8.10 o 
   9  -2   1       28.40       25.01      8.55 o 
  10  -2   1       30.06       24.88     11.88 o 
  11  -2   1        2.26      -15.13     20.24 o 
 -12  -1   1        5.05       17.28     13.16 o 
 -11  -1   1       39.43       42.46     16.52 o 
 -10  -1   1        1.17       -6.09      8.02 o 
  -9  -1   1        3.36        5.88      7.84 o 
  -8  -1   1       39.86       33.57      6.55 o 
  -7  -1   1       15.67       21.54     14.68 o 
  -6  -1   1      949.91      893.13     20.89 o 
  -5  -1   1       18.37       12.99      2.66 o 
  -4  -1   1     1200.20     1164.98     19.75 o 
  -3  -1   1     1485.87     1365.96     28.16 o 
  -2  -1   1     2908.39     2630.67     81.25 o 
  -1  -1   1       11.80       10.77      0.51 o 
   0  -1   1     3991.25     3797.32     76.41 o 
   1  -1   1       22.05       19.95      2.76 o 
   2  -1   1     4472.94     4172.18     69.76 o 
   3  -1   1       56.04       53.37      1.98 o 
   4  -1   1      215.67      224.12      5.07 o 
   5  -1   1        0.05       -2.30      2.30 o 
   6  -1   1      150.51      146.67      6.24 o 
   7  -1   1      173.90      153.16      7.36 o 
   8  -1   1      153.09      158.05      8.71 o 
   9  -1   1       48.68       48.95      8.73 o 
  10  -1   1       27.83        8.38     10.11 o 
  11  -1   1        0.04       -5.77     13.26 o 
  12  -1   1       36.78       27.02     17.72 o 
 -12   0   1        1.86       -6.13     15.50 o 
 -11   0   1        4.72        5.61     13.58 o 
 -10   0   1       11.89       20.97     11.75 o 
  -9   0   1        0.10        4.88      7.44 o 
  -8   0   1      408.65      425.33     20.32 o 
  -7   0   1        7.07        7.41      4.27 o 
  -6   0   1      939.52      958.53     20.61 o 
  -5   0   1      256.36      246.70      7.20 o 
  -4   0   1     1135.65     1071.10     52.85 o 
  -3   0   1      528.76      508.12      9.43 o 
  -2   0   1     4039.68     3805.03     73.53 o 
  -1   0   1        3.46        2.13      0.72 o 
   0   0   1     2602.78     2538.08     46.36 o 
   1   0   1       13.07       13.66      1.10 o 
   2   0   1     3486.97     3248.83     57.00 o 
   3   0   1     2536.24     2427.24     55.53 o 
   4   0   1      831.94      808.49     15.10 o 
   5   0   1      495.89      516.00      9.91 o 
   6   0   1       32.28       30.36      3.63 o 
   7   0   1       11.06        5.57      3.66 o 
   8   0   1      618.65      707.09     24.96 o 
   9   0   1       34.05       22.72      8.40 o 
  10   0   1       58.11       53.91      8.78 o 
  11   0   1        1.52       -9.84     11.20 o 
  12   0   1      124.66       93.61     29.52 o 
 -11   1   1        5.65       -1.52     11.35 o 
 -10   1   1        0.90        0.00     11.84 o 
  -9   1   1       59.79       77.28     12.00 o 
  -8   1   1      179.53      180.93     10.70 o 
  -7   1   1      108.07       99.37      5.81 o 
  -6   1   1        4.93        2.95      4.12 o 
  -5   1   1        4.12        2.15      2.52 o 
  -4   1   1     1075.66     1118.39     22.72 o 
  -3   1   1      306.75      300.21      7.64 o 
  -2   1   1     5936.84     6100.58    167.91 o 
  -1   1   1      164.20      158.12      3.22 o 
   0   1   1     2956.79     2909.65     52.83 o 
   1   1   1        3.02        3.40      0.80 o 
   2   1   1     1982.87     1817.49     32.53 o 
   3   1   1      217.04      212.97      4.56 o 
   4   1   1       41.81       44.46      4.48 o 
   5   1   1      199.47      185.86      4.67 o 
   6   1   1      719.93      736.21     12.23 o 
   7   1   1       17.74        7.17      4.36 o 
   8   1   1      272.92      274.89     14.44 o 
   9   1   1        9.05        9.04      9.96 o 
  10   1   1        1.67       17.17      8.28 o 
  11   1   1       10.46       18.42     24.40 o 
  12   1   1     1097.96     1238.09     56.98 o 
 -11   2   1        0.00      -23.36     23.36 o 
 -10   2   1      244.42      301.73     21.60 o 
  -9   2   1        0.17        8.72      7.80 o 
  -8   2   1      640.20      728.06     27.00 o 
  -7   2   1       78.47       75.36      8.72 o 
  -6   2   1      199.46      182.86      7.33 o 
  -5   2   1        0.03        1.40      1.52 o 
  -4   2   1      761.82      712.42     35.69 o 
  -3   2   1      140.67      143.95      4.75 o 
  -2   2   1       95.75       99.46      3.32 o 
  -1   2   1       51.78       58.57      1.96 o 
   0   2   1     5583.77     5445.61    103.20 o 
   1   2   1       91.20       87.21      3.16 o 
   2   2   1      802.84      815.33     25.72 o 
   3   2   1      718.53      683.12     24.36 o 
   4   2   1      209.20      170.73      4.40 o 
   5   2   1      889.07      899.68     22.16 o 
   6   2   1      202.91      189.97     12.68 o 
   7   2   1        8.20        2.91      3.24 o 
   8   2   1     1345.72     1459.79     31.30 o 
   9   2   1        0.87       -6.42      7.16 o 
  10   2   1     2834.55     3256.41     91.30 o 
  11   2   1       41.11       29.10     16.92 o 
  12   2   1       45.98       50.37     17.16 o 
 -11   3   1        0.20      -27.04     27.04 o 
 -10   3   1      142.95      147.44     15.51 o 
  -9   3   1        2.84        8.77      9.80 o 
  -8   3   1      296.36      308.35     17.25 o 
  -7   3   1       54.97       65.49      8.83 o 
  -6   3   1        0.03       -4.11      8.72 o 
  -5   3   1        0.42       -3.34      3.86 o 
  -4   3   1        3.36       -2.50      2.50 o 
  -3   3   1       47.13       40.41      5.72 o 
  -2   3   1      205.21      234.21     10.40 o 
  -1   3   1      329.57      326.81      6.83 o 
   0   3   1       14.17       14.81      1.07 o 
   1   3   1     2261.31     2256.98     40.85 o 
   2   3   1     2347.69     2197.25    109.22 o 
   3   3   1        1.13       -0.57      2.97 o 
   4   3   1     1597.87     1715.85     86.33 o 
   5   3   1       35.79       35.32      2.59 o 
   6   3   1       30.45       25.93      7.12 o 
   7   3   1       57.74       49.91     24.48 o 
   8   3   1        4.76       -0.25      5.50 o 
   9   3   1        0.51        3.88      7.96 o 
  10   3   1      273.41      258.82     21.72 o 
  11   3   1       11.05       18.24     10.42 o 
  12   3   1       34.98       18.18     15.07 o 
 -10   4   1        5.97       -9.63     33.65 o 
  -9   4   1        0.89       13.66      9.94 o 
  -8   4   1        6.19        6.78     20.72 o 
  -7   4   1       50.50       47.43      7.53 o 
  -6   4   1       48.52       59.92      7.30 o 
  -5   4   1      103.45       99.76      6.75 o 
  -4   4   1        3.93       -3.83      4.44 o 
  -3   4   1       16.65       14.92      4.80 o 
  -2   4   1      904.63      848.74     48.29 o 
  -1   4   1        0.11       -1.07      3.58 o 
   0   4   1       16.45       15.20      1.70 o 
   1   4   1      171.92      157.48      4.64 o 
   2   4   1     3083.19     3233.89     96.46 o 
   3   4   1      276.39      271.63      6.91 o 
   4   4   1      370.09      408.17     14.80 o 
   5   4   1       18.55       15.85      2.68 o 
   6   4   1      186.61      181.19      9.24 o 
   7   4   1        3.97        4.34      6.36 o 
   8   4   1     1268.62     1287.18     32.17 o 
   9   4   1       16.16       10.93     11.60 o 
  10   4   1      742.55      753.58     24.98 o 
  11   4   1        0.55        8.27     10.79 o 
  12   4   1       56.26       46.07     15.63 o 
 -10   5   1      166.23      190.53     32.24 o 
  -9   5   1        1.16        6.09     23.52 o 
  -8   5   1       12.62       18.34      7.28 o 
  -7   5   1        9.19       15.40      7.62 o 
  -6   5   1        0.08        1.90      5.46 o 
  -5   5   1        1.47        2.04      5.59 o 
  -4   5   1      736.57      727.99     35.93 o 
  -3   5   1       77.07       76.37      3.68 o 
  -2   5   1      213.07      197.43     14.52 o 
  -1   5   1       99.31      111.26     10.44 o 
   0   5   1     1849.16     1917.71     52.05 o 
   1   5   1     1182.40     1257.41     22.17 o 
   2   5   1     4019.09     4338.50     78.91 o 
   3   5   1      174.46      178.03      5.14 o 
   4   5   1      152.20      142.11      5.11 o 
   5   5   1       20.76       18.49      4.17 o 
   6   5   1        3.06        5.10      4.42 o 
   7   5   1       28.38       26.20      5.35 o 
   8   5   1       16.31       18.38      6.07 o 
   9   5   1      122.82      138.37     10.21 o 
  10   5   1       20.15        6.62      9.46 o 
  11   5   1       21.32       14.51     12.64 o 
  12   5   1        1.96      -10.40     15.12 o 
  -9   6   1        3.11       -1.69     23.84 o 
  -8   6   1        8.64        6.35     14.40 o 
  -7   6   1        1.52        4.76     11.20 o 
  -6   6   1        0.24        6.85      9.24 o 
  -5   6   1        7.88       12.94     15.56 o 
  -4   6   1      109.98      107.90      8.60 o 
  -3   6   1       25.25       21.06      2.94 o 
  -2   6   1      274.08      281.84     14.76 o 
  -1   6   1        6.10        7.17      3.56 o 
   0   6   1     1996.21     2170.58     75.41 o 
   1   6   1        9.15        8.37      2.26 o 
   2   6   1     2624.99     2888.92     65.33 o 
   3   6   1       51.38       50.82      2.78 o 
   4   6   1       24.82       21.52      2.80 o 
   5   6   1        1.84        1.48      2.92 o 
   6   6   1      735.46      736.02     26.04 o 
   7   6   1        0.11       -4.16      4.16 o 
   8   6   1       19.75       16.64      6.73 o 
   9   6   1       27.59       28.88      8.30 o 
  10   6   1       24.86       12.93     14.71 o 
  11   6   1        1.87       10.10     12.11 o 
  12   6   1        2.56       16.80     19.28 o 
  -8   7   1       11.15       31.91     19.96 o 
  -7   7   1        0.12       -4.76     24.76 o 
  -6   7   1       29.87       26.57      8.70 o 
  -5   7   1       37.36       22.73      9.24 o 
  -4   7   1        0.00        1.95      7.16 o 
  -3   7   1       10.36        5.43      3.84 o 
  -2   7   1      557.90      597.00     16.86 o 
  -1   7   1       38.20       32.36      8.00 o 
   0   7   1      340.33      306.89     18.40 o 
   1   7   1       27.28       21.95      6.04 o 
   2   7   1      132.31      108.95     16.12 o 
   3   7   1       86.28       82.42      5.20 o 
   4   7   1       21.47       21.62      2.97 o 
   5   7   1        6.71        5.59      3.56 o 
   6   7   1       61.25       50.72     12.76 o 
   7   7   1        0.01        0.32      6.68 o 
   8   7   1       48.86       38.85      8.94 o 
   9   7   1       64.51       30.00     17.64 o 
  10   7   1        6.54      -11.88     12.29 o 
  11   7   1       62.69       66.25     17.26 o 
  -8   8   1       19.80      -11.92     20.72 o 
  -7   8   1        5.46       -1.12     25.92 o 
  -6   8   1      160.96      166.17     25.40 o 
  -5   8   1        3.89       -9.72      9.72 o 
  -4   8   1       42.27       54.60     16.48 o 
  -3   8   1       38.95       34.13      5.56 o 
  -2   8   1      809.65      837.33     26.63 o 
  -1   8   1       69.38       59.42     13.60 o 
   0   8   1      350.07      347.04     14.91 o 
   1   8   1       11.57        4.23      3.27 o 
   2   8   1        0.53       -0.53      3.64 o 
   3   8   1       27.37       21.27      3.56 o 
   4   8   1      149.08      136.06      7.21 o 
   5   8   1       26.28       21.13      5.20 o 
   6   8   1      274.78      240.54     17.02 o 
   7   8   1       16.62        5.39     11.77 o 
   8   8   1        0.73        7.17     11.96 o 
   9   8   1       18.62        8.84     11.25 o 
  10   8   1      346.15      417.57     46.77 o 
  11   8   1        4.04       -7.55     15.98 o 
  -6   9   1        5.50       23.68     21.88 o 
  -5   9   1        0.11       15.73     13.08 o 
  -4   9   1       22.34       -6.80     14.44 o 
  -3   9   1        3.76       17.71     15.96 o 
  -2   9   1      120.19      118.05      8.96 o 
  -1   9   1        4.78       -2.12     10.80 o 
   0   9   1       73.67       64.41     10.28 o 
   1   9   1        0.72       -5.34      5.34 o 
   2   9   1        2.10        4.74      5.16 o 
   3   9   1       43.83       33.08      6.32 o 
   4   9   1       22.76       22.59      9.01 o 
   5   9   1        1.97        6.34     11.49 o 
   6   9   1       61.36       52.70     11.67 o 
   7   9   1       13.79        6.42     15.56 o 
   8   9   1      181.08      208.85     19.36 o 
   9   9   1        6.37       10.74     21.24 o 
  10   9   1      588.82      753.67     60.17 o 
  -5  10   1        5.78       24.75     24.48 o 
  -4  10   1       77.55       62.93     15.67 o 
  -3  10   1        2.43        6.53      9.18 o 
  -2  10   1       11.95        9.21      8.49 o 
  -1  10   1       13.95        9.24      7.33 o 
   0  10   1       55.60       42.24     12.00 o 
   1  10   1        0.37       -9.79     11.20 o 
   2  10   1       63.42       48.80     17.16 o 
   3  10   1        9.02       13.32      7.11 o 
   4  10   1        0.01       -9.76     12.94 o 
   5  10   1       27.50       24.20     14.09 o 
   6  10   1        6.95       13.92     10.68 o 
   7  10   1       44.62       32.29     14.88 o 
   8  10   1      108.87      105.52     16.17 o 
   9  10   1        2.45       25.00     17.33 o 
  -4  11   1        5.43        0.00      8.00 o 
  -3  11   1       15.18       18.15     15.23 o 
  -2  11   1       63.47       48.92     14.60 o 
  -1  11   1       14.06       -3.43     13.11 o 
   0  11   1        0.01      -10.08     12.36 o 
   1  11   1        8.44       13.58     10.44 o 
   2  11   1       78.49       63.54     15.93 o 
   3  11   1       53.26       31.04     20.80 o 
   4  11   1      136.15      125.64     25.12 o 
   5  11   1        2.99        1.52     13.23 o 
   6  11   1      142.48      190.39     22.03 o 
   7  11   1        0.20       -1.60     10.18 o 
   8  11   1      313.61      383.90     26.60 o 
  -2  12   1       18.50       25.26     29.20 o 
  -1  12   1        1.00        2.70     15.13 o 
   0  12   1       21.82        4.80     14.31 o 
   1  12   1        0.14       -7.34     15.64 o 
   2  12   1      137.80      149.94     17.37 o 
   3  12   1        0.08       15.71     15.22 o 
   4  12   1        6.03       -2.90     14.38 o 
   5  12   1        1.78       -4.73     17.96 o 
   6  12   1       94.04       86.24     17.74 o 
   7  12   1        4.99        9.50     17.44 o 
  -6 -12   2        2.63       -3.90     22.84 o 
  -5 -12   2        0.38      -13.33     14.62 o 
  -4 -12   2        0.99        8.71     31.16 o 
  -3 -12   2       22.56       16.27     17.87 o 
  -2 -12   2        4.58       -0.80     16.96 o 
  -1 -12   2       30.05       31.72     20.40 o 
   0 -12   2      465.54      485.96     79.45 o 
   1 -12   2        5.08        8.28     29.48 o 
   2 -12   2        4.34       18.99     22.79 o 
  -8 -11   2        1.86       -8.00     21.60 o 
  -7 -11   2        7.79      -14.68     34.01 o 
  -6 -11   2       43.06       24.68     26.76 o 
  -5 -11   2        0.61        4.03     14.23 o 
  -4 -11   2       44.49       67.58     15.05 o 
  -3 -11   2        2.35       -4.27     24.68 o 
  -2 -11   2      482.81      470.52     31.54 o 
  -1 -11   2       46.41       54.21     31.80 o 
   0 -11   2       46.42       62.90     18.61 o 
   1 -11   2       36.41       33.03     12.85 o 
   2 -11   2       30.90       22.22      9.83 o 
   3 -11   2        0.00        9.31     11.07 o 
   4 -11   2       32.97       31.14     24.08 o 
  -9 -10   2        9.90       35.29     24.16 o 
  -8 -10   2       20.23       42.21     20.08 o 
  -7 -10   2       26.66       16.20     12.76 o 
  -6 -10   2       37.05       44.20     14.42 o 
  -5 -10   2       37.95       25.38     25.60 o 
  -4 -10   2       10.31       28.46     12.95 o 
  -3 -10   2      138.09      147.50     28.72 o 
  -2 -10   2     1657.93     1801.57     77.97 o 
  -1 -10   2        1.82       -8.50      8.50 o 
   0 -10   2        5.70        4.72      5.66 o 
   1 -10   2       41.71       21.44      8.57 o 
   2 -10   2        9.86       -2.75      7.66 o 
   3 -10   2        0.05       -9.64      9.64 o 
   4 -10   2        1.59        2.99     10.03 o 
   5 -10   2       24.31       28.55     17.54 o 
   6 -10   2        0.12       19.21     16.38 o 
  -9  -9   2       10.80       -8.80     20.80 o 
  -8  -9   2        0.82       -6.61     25.96 o 
  -7  -9   2       23.55       30.94     11.08 o 
  -6  -9   2      239.53      290.03     21.76 o 
  -5  -9   2       95.64       87.44     10.54 o 
  -4  -9   2     2436.79     2862.41     88.62 o 
  -3  -9   2        3.55       -1.62      6.36 o 
  -2  -9   2      843.69      888.53     29.40 o 
  -1  -9   2      197.00      188.33     11.36 o 
   0  -9   2      410.45      414.99     17.86 o 
   1  -9   2        4.01       -2.87      6.78 o 
   2  -9   2        0.98       -1.99      5.69 o 
   3  -9   2        0.43       -6.10      6.10 o 
   4  -9   2        0.90       -3.32      9.10 o 
   5  -9   2        0.00       -3.60     10.16 o 
   6  -9   2       11.51       16.84     19.12 o 
   7  -9   2        0.99        8.51     19.26 o 
 -10  -8   2       21.07        8.63     15.98 o 
  -9  -8   2        0.01       -6.58     26.40 o 
  -8  -8   2        7.20        5.60      8.59 o 
  -7  -8   2        3.92        5.16      8.36 o 
  -6  -8   2       34.94       42.56      7.65 o 
  -5  -8   2       30.28       23.92      6.54 o 
  -4  -8   2      234.23      241.81     12.39 o 
  -3  -8   2      246.97      257.54     17.28 o 
  -2  -8   2      275.41      258.30     11.84 o 
  -1  -8   2       54.94       58.07     14.84 o 
   0  -8   2      216.93      241.28     11.96 o 
   1  -8   2      146.15      128.27     26.60 o 
   2  -8   2       32.58       33.90      7.60 o 
   3  -8   2      181.83      196.22      9.64 o 
   4  -8   2       78.25       72.03      7.32 o 
   5  -8   2      139.35      172.64     27.72 o 
   6  -8   2      108.02       79.81     13.10 o 
   7  -8   2       76.10       59.10     15.76 o 
   8  -8   2      190.86      176.08     25.88 o 
 -11  -7   2       35.62       25.52     26.45 o 
 -10  -7   2       29.00       15.78     15.86 o 
  -9  -7   2       12.95       14.69     11.96 o 
  -8  -7   2       66.52       75.70     20.04 o 
  -7  -7   2        7.94       13.08      7.72 o 
  -6  -7   2     2985.11     3166.67     78.70 o 
  -5  -7   2       20.48       19.33      6.34 o 
  -4  -7   2     1032.33     1052.80     43.21 o 
  -3  -7   2        0.75       -2.36      7.92 o 
  -2  -7   2       88.65       84.69      4.97 o 
  -1  -7   2       92.94       74.44      6.88 o 
   0  -7   2        1.54        0.32      3.68 o 
   1  -7   2       35.73       32.19     14.08 o 
   2  -7   2      318.62      304.34     15.92 o 
   3  -7   2        4.73        6.22      3.73 o 
   4  -7   2      132.12      155.02      8.74 o 
   5  -7   2        2.25       10.98      4.48 o 
   6  -7   2        0.07      -10.28     11.70 o 
   7  -7   2       73.46       66.05     19.20 o 
   8  -7   2      420.73      422.93     42.37 o 
   9  -7   2        6.12       25.00     26.00 o 
 -11  -6   2        0.98       14.63     13.66 o 
 -10  -6   2       86.85       86.43     16.34 o 
  -9  -6   2       17.27        1.58     12.62 o 
  -8  -6   2       53.49       49.01      9.98 o 
  -7  -6   2       17.64       28.79      7.99 o 
  -6  -6   2      457.75      446.64     28.52 o 
  -5  -6   2       73.53       77.81      5.96 o 
  -4  -6   2      157.58      160.21      7.10 o 
  -3  -6   2        0.11        2.47      3.42 o 
  -2  -6   2        3.30        3.79      3.58 o 
  -1  -6   2      128.07      121.32      9.68 o 
   0  -6   2      162.95      143.95      5.88 o 
   1  -6   2       16.31       15.20      3.09 o 
   2  -6   2      356.80      356.86     14.04 o 
   3  -6   2       47.02       40.11      3.74 o 
   4  -6   2       14.49       20.56     12.00 o 
   5  -6   2       67.97       66.12      7.28 o 
   6  -6   2     4457.04     4884.78    246.08 o 
   7  -6   2      103.40       96.69     12.44 o 
   8  -6   2        7.57       10.93     12.82 o 
   9  -6   2       44.60       34.67     18.34 o 
  10  -6   2        4.00       -1.93     17.32 o 
 -11  -5   2        0.78      -12.12     13.20 o 
 -10  -5   2        9.29        4.41     17.23 o 
  -9  -5   2       10.12        1.61     18.32 o 
  -8  -5   2      434.96      451.57     19.93 o 
  -7  -5   2       96.79       93.05      6.67 o 
  -6  -5   2      669.92      650.42     18.86 o 
  -5  -5   2       23.62       19.67      3.24 o 
  -4  -5   2      181.07      174.89     20.56 o 
  -3  -5   2      101.76      117.42      4.84 o 
  -2  -5   2      971.22      983.75     28.28 o 
  -1  -5   2      262.90      282.42     12.32 o 
   0  -5   2      148.97      140.40      4.72 o 
   1  -5   2       48.40       49.75      3.32 o 
   2  -5   2        2.50       -0.97      2.56 o 
   3  -5   2       91.92       98.24      4.57 o 
   4  -5   2      537.59      516.86     13.90 o 
   5  -5   2       55.50       53.20      5.92 o 
   6  -5   2       10.30        6.25      4.44 o 
   7  -5   2       22.32       30.24     11.30 o 
   8  -5   2       79.68       82.72     15.91 o 
   9  -5   2       45.07       78.17     27.72 o 
  10  -5   2       14.85        3.60     23.15 o 
 -12  -4   2        1.09       -4.87     21.73 o 
 -11  -4   2        1.73       14.27     23.16 o 
 -10  -4   2        4.10        1.91      7.71 o 
  -9  -4   2       23.41       16.39      7.58 o 
  -8  -4   2      486.30      483.03     19.63 o 
  -7  -4   2        8.53        9.90      4.59 o 
  -6  -4   2       26.82       25.04      4.08 o 
  -5  -4   2       21.53       19.40      3.05 o 
  -4  -4   2        3.56        8.02      2.01 o 
  -3  -4   2       16.95       16.80      2.84 o 
  -2  -4   2        6.97        1.39      2.07 o 
  -1  -4   2      628.76      607.71      9.87 o 
   0  -4   2     1295.38     1310.99     25.93 o 
   1  -4   2      112.66      114.23      3.60 o 
   2  -4   2       21.40       15.66      2.46 o 
   3  -4   2       15.23       14.07      2.05 o 
   4  -4   2    10303.97    10186.34    322.25 o 
   5  -4   2        5.22       -0.95      2.78 o 
   6  -4   2      605.89      588.65     30.48 o 
   7  -4   2      105.63      100.68      6.27 o 
   8  -4   2      328.20      370.87     27.39 o 
   9  -4   2        2.76       13.00     18.32 o 
  10  -4   2        4.54        3.80     24.03 o 
  11  -4   2       34.72       17.44     30.78 o 
 -12  -3   2       10.42        0.76     27.48 o 
 -11  -3   2        3.73       15.97     16.40 o 
 -10  -3   2        3.25       16.21     11.13 o 
  -9  -3   2       12.99       19.58      8.79 o 
  -8  -3   2        3.91        6.42      6.20 o 
  -7  -3   2        1.20        2.50      5.32 o 
  -6  -3   2       82.63       81.91      4.56 o 
  -5  -3   2       39.64       46.37      3.69 o 
  -4  -3   2      409.08      408.51      8.09 o 
  -3  -3   2        8.20        9.34      3.20 o 
  -2  -3   2      361.77      391.65      8.36 o 
  -1  -3   2      336.84      336.05     15.08 o 
   0  -3   2      412.04      402.00      9.12 o 
   1  -3   2       26.84       26.75      1.91 o 
   2  -3   2     7841.43     7713.37    345.93 o 
   3  -3   2      304.58      310.70      9.00 o 
   4  -3   2      454.46      426.88     20.00 o 
   5  -3   2       56.02       50.98      3.30 o 
   6  -3   2        3.93        0.00      2.89 o 
   7  -3   2      201.28      202.91     14.76 o 
   8  -3   2       27.63       14.60      6.18 o 
   9  -3   2        5.27       24.00     21.64 o 
  10  -3   2        6.91      -13.83     17.17 o 
  11  -3   2        0.33      -19.72     19.72 o 
 -12  -2   2       10.35       22.63     24.56 o 
 -11  -2   2        0.07        9.55     12.98 o 
 -10  -2   2       13.72       -2.18      8.20 o 
  -9  -2   2        0.00       -1.40      6.63 o 
  -8  -2   2        9.07        9.49      7.63 o 
  -7  -2   2       10.11        0.25      3.64 o 
  -6  -2   2      765.51      761.55     19.48 o 
  -5  -2   2       85.26       82.75      3.59 o 
  -4  -2   2     3346.84     3678.99    189.23 o 
  -3  -2   2        5.27        3.56      1.16 o 
  -2  -2   2     1987.13     1785.88     45.49 o 
  -1  -2   2       71.94       69.08      4.80 o 
   0  -2   2      766.90      687.62     13.50 o 
   1  -2   2       68.92       63.50      1.84 o 
   2  -2   2     8255.77     8043.71    482.56 o 
   3  -2   2       18.59       18.62      2.00 o 
   4  -2   2      358.31      390.18      7.47 o 
   5  -2   2       28.91       28.19      3.24 o 
   6  -2   2      174.40      167.94     11.00 o 
   7  -2   2       17.40       15.49      5.20 o 
   8  -2   2        0.58        5.75      6.15 o 
   9  -2   2       89.66       74.55     12.36 o 
  10  -2   2        0.16       25.73     23.56 o 
  11  -2   2        0.56        2.60     25.45 o 
  12  -2   2        8.16       -1.56     30.76 o 
 -12  -1   2        4.71        8.80     21.68 o 
 -11  -1   2        2.58        3.04     32.09 o 
 -10  -1   2        0.20       -6.94      8.65 o 
  -9  -1   2        6.93        6.65      7.88 o 
  -8  -1   2        0.49        3.43      6.51 o 
  -7  -1   2       20.73       17.96      4.87 o 
  -6  -1   2      592.87      634.24     13.34 o 
  -5  -1   2      346.06      360.79     13.84 o 
  -4  -1   2        0.03        1.00      2.40 o 
  -3  -1   2      534.47      528.85     12.96 o 
  -2  -1   2      884.20      808.25     29.88 o 
  -1  -1   2        3.72        5.24      1.13 o 
   0  -1   2    12756.18    11901.38    343.05 o 
   1  -1   2       53.84       50.59      1.60 o 
   2  -1   2     3159.42     2928.93     59.53 o 
   3  -1   2        6.06        3.96      1.13 o 
   4  -1   2      417.01      396.39      9.52 o 
   5  -1   2       35.82       38.80      3.06 o 
   6  -1   2      195.09      171.47     13.36 o 
   7  -1   2      138.88      136.50      7.50 o 
   8  -1   2       88.41       71.64      6.42 o 
   9  -1   2       61.57       53.28     16.84 o 
  10  -1   2       30.05       30.47     11.40 o 
  11  -1   2       10.73       30.27     21.78 o 
  12  -1   2       75.36      100.40     25.28 o 
 -11   0   2        9.76       29.52     13.79 o 
 -10   0   2       97.66      119.46     14.22 o 
  -9   0   2        2.69        5.84      6.58 o 
  -8   0   2      301.67      338.80     13.39 o 
  -7   0   2        0.26       -4.93      4.93 o 
  -6   0   2     1392.57     1438.55     95.01 o 
  -5   0   2       63.23       55.05      4.32 o 
  -4   0   2     1131.16     1165.12     43.41 o 
  -3   0   2      254.54      247.01      6.17 o 
  -2   0   2     1212.87     1166.47     23.10 o 
  -1   0   2       44.33       42.36      3.52 o 
   0   0   2     2348.26     2263.40     42.80 o 
   1   0   2       33.19       30.44      1.56 o 
   2   0   2     1125.38     1068.84     19.48 o 
   3   0   2     1405.82     1354.19     32.37 o 
   4   0   2        6.78        1.60      1.96 o 
   5   0   2      276.52      287.35      5.98 o 
   6   0   2      548.49      528.37     26.44 o 
   7   0   2        6.44        8.00      4.42 o 
   8   0   2      179.79      176.62     22.96 o 
   9   0   2       12.32       24.16      7.11 o 
  10   0   2       46.43       44.79     13.68 o 
  11   0   2        6.19       17.84     12.16 o 
  12   0   2      747.22      932.02     46.57 o 
 -11   1   2        4.82       21.72     13.10 o 
 -10   1   2        2.12       10.06     10.91 o 
  -9   1   2        0.20        8.79      9.42 o 
  -8   1   2      119.29      122.43     11.12 o 
  -7   1   2        2.44        4.52      4.21 o 
  -6   1   2     1053.45     1164.58     54.01 o 
  -5   1   2        3.94        4.24      2.86 o 
  -4   1   2       95.63      100.72      4.78 o 
  -3   1   2      487.33      516.19     25.00 o 
  -2   1   2      363.62      340.10      6.73 o 
  -1   1   2       62.80       66.90      2.08 o 
   0   1   2      179.93      197.22      3.93 o 
   1   1   2        6.36        7.20      0.51 o 
   2   1   2     1545.59     1482.98     44.69 o 
   3   1   2        0.00        0.00      2.00 o 
   4   1   2     2164.56     2018.47     50.69 o 
   5   1   2      341.87      345.60      7.00 o 
   6   1   2     1890.89     1958.06     28.31 o 
   7   1   2       75.86       72.63     14.68 o 
   8   1   2      148.56      136.58      7.90 o 
   9   1   2        5.59       15.48      7.51 o 
  10   1   2      124.15      125.15     11.25 o 
  11   1   2        4.29       -2.35     10.80 o 
  12   1   2      119.67      168.17     34.13 o 
 -11   2   2        4.21       -8.50     16.76 o 
 -10   2   2       13.56       11.64     28.44 o 
  -9   2   2        5.49       -4.07      7.05 o 
  -8   2   2       13.88       20.30     10.43 o 
  -7   2   2        4.55        6.58      4.76 o 
  -6   2   2        0.03       -1.02      2.25 o 
  -5   2   2       14.61       10.96      2.76 o 
  -4   2   2      112.60       96.12      2.99 o 
  -3   2   2        7.68        9.01      1.49 o 
  -2   2   2      169.33      157.35      4.02 o 
  -1   2   2        0.48       -1.56      3.16 o 
   0   2   2        2.00        1.20      2.00 o 
   1   2   2      203.98      196.45      5.16 o 
   2   2   2      407.24      434.71      8.84 o 
   3   2   2      198.38      176.52      3.45 o 
   4   2   2     2418.19     2584.49     85.69 o 
   5   2   2      386.29      392.59     10.56 o 
   6   2   2      785.91      806.28     13.64 o 
   7   2   2       36.79       37.06      5.28 o 
   8   2   2      229.59      240.58      9.59 o 
   9   2   2        5.41        1.56      5.57 o 
  10   2   2      385.59      434.74     22.56 o 
  11   2   2       33.11       43.57     26.92 o 
  12   2   2      155.87      116.99     25.04 o 
 -10   3   2       26.00       15.67     11.79 o 
  -9   3   2        1.82       -3.26     10.13 o 
  -8   3   2      146.55      159.14     11.78 o 
  -7   3   2       13.07       10.00      7.54 o 
  -6   3   2       45.25       33.89      6.00 o 
  -5   3   2       13.19       16.20      4.80 o 
  -4   3   2      211.58      247.82      9.38 o 
  -3   3   2        7.26        6.54      3.06 o 
  -2   3   2     2313.15     2285.79     70.33 o 
  -1   3   2      313.18      334.14     16.60 o 
   0   3   2       57.31       65.45      3.20 o 
   1   3   2      674.36      680.93     12.78 o 
   2   3   2     3345.96     3364.15     60.19 o 
   3   3   2       19.94       18.25      1.96 o 
   4   3   2     4912.31     5265.91     94.05 o 
   5   3   2        7.38        5.78      2.50 o 
   6   3   2        0.56        2.83      4.80 o 
   7   3   2        5.02        1.01      4.36 o 
   8   3   2       53.99       47.16      5.89 o 
   9   3   2        1.82        0.42      5.39 o 
  10   3   2       45.91       45.56     13.68 o 
  11   3   2       10.34       11.12     14.32 o 
  12   3   2       82.99       51.21     13.76 o 
 -10   4   2        0.97       45.69     32.17 o 
  -9   4   2       24.43       11.33     14.08 o 
  -8   4   2      139.31      141.99     11.89 o 
  -7   4   2       17.11       18.40      8.88 o 
  -6   4   2       29.15       28.00      6.81 o 
  -5   4   2       32.60       31.65      6.66 o 
  -4   4   2        8.71       12.79      4.16 o 
  -3   4   2        2.75        4.95      4.80 o 
  -2   4   2     2905.88     3106.60    180.23 o 
  -1   4   2        9.13        9.54      2.36 o 
   0   4   2     2013.58     2251.62     35.07 o 
   1   4   2      218.46      230.44      4.52 o 
   2   4   2     4404.48     4965.19    115.58 o 
   3   4   2      151.32      163.29      9.32 o 
   4   4   2     2810.27     3035.25    141.78 o 
   5   4   2       21.60       17.31      2.76 o 
   6   4   2      260.15      243.36      8.27 o 
   7   4   2        1.76        1.83      3.70 o 
   8   4   2      804.69      853.96     30.19 o 
   9   4   2        4.71       -1.49     12.00 o 
  10   4   2      210.68      251.17     15.87 o 
  11   4   2        0.00       -3.36     13.20 o 
  12   4   2        0.66      -10.40     15.12 o 
  -9   5   2        0.50       29.08     25.94 o 
  -8   5   2        6.19       27.65     17.64 o 
  -7   5   2        0.02        2.74      7.10 o 
  -6   5   2      180.09      178.18     10.86 o 
  -5   5   2        1.80        1.55      5.20 o 
  -4   5   2       74.98       78.14      8.49 o 
  -3   5   2       23.74       22.86      7.56 o 
  -2   5   2      120.85      134.00      5.95 o 
  -1   5   2        0.59        2.46      4.80 o 
   0   5   2      643.82      625.29     12.02 o 
   1   5   2      174.18      192.96      4.34 o 
   2   5   2       49.83       31.27      2.80 o 
   3   5   2       47.47       52.63      3.62 o 
   4   5   2       12.63       14.78      2.40 o 
   5   5   2        9.66        4.67      3.20 o 
   6   5   2      403.00      450.49     24.84 o 
   7   5   2       38.33       30.66      4.62 o 
   8   5   2        0.57        1.56      5.62 o 
   9   5   2      136.65      140.44     11.51 o 
  10   5   2        0.88       13.18     10.35 o 
  11   5   2       12.98       21.08     13.72 o 
  12   5   2       15.64        0.12     13.55 o 
  -9   6   2        6.60        2.03     24.29 o 
  -8   6   2       28.70        9.67     15.09 o 
  -7   6   2        0.43        8.23      8.78 o 
  -6   6   2       48.33       40.17      8.61 o 
  -5   6   2       10.85        1.64      7.56 o 
  -4   6   2      593.62      608.33     35.45 o 
  -3   6   2       50.83       51.11      3.82 o 
  -2   6   2       30.43       27.79      3.58 o 
  -1   6   2       42.92       48.41      3.90 o 
   0   6   2      686.04      671.34     22.12 o 
   1   6   2       60.18       62.39      5.40 o 
   2   6   2     1144.41     1276.25     39.29 o 
   3   6   2      186.27      195.33      7.29 o 
   4   6   2      452.00      471.43     15.54 o 
   5   6   2        0.07        0.56      7.56 o 
   6   6   2      232.85      230.90     28.64 o 
   7   6   2        1.30       -1.83      4.28 o 
   8   6   2      515.87      494.68     19.33 o 
   9   6   2        0.01        4.47      5.66 o 
  10   6   2       23.21       20.57     11.65 o 
  11   6   2       24.54       -5.73     11.66 o 
  12   6   2      164.56      161.08     19.64 o 
  -8   7   2       16.00       29.29     17.97 o 
  -7   7   2        1.13       -9.14     23.52 o 
  -6   7   2      144.32      141.29     11.65 o 
  -5   7   2       28.42       33.46     10.97 o 
  -4   7   2       70.93       80.31     16.12 o 
  -3   7   2       10.98        7.19      3.73 o 
  -2   7   2       13.93       15.80      7.60 o 
  -1   7   2        0.39       -0.53      3.64 o 
   0   7   2      222.42      237.73      8.53 o 
   1   7   2        0.84        3.58      2.83 o 
   2   7   2      284.30      284.88     14.76 o 
   3   7   2        6.73       -0.45      3.96 o 
   4   7   2       18.96       29.25      8.36 o 
   5   7   2        6.38        9.84      4.99 o 
   6   7   2      558.72      526.67     15.11 o 
   7   7   2        7.22        4.53      7.28 o 
   8   7   2      107.25      100.42     22.68 o 
   9   7   2       66.22       67.43     18.76 o 
  10   7   2      246.34      233.62     23.57 o 
  11   7   2       42.68       50.54     17.24 o 
  -7   8   2       25.27       36.42     16.76 o 
  -6   8   2      101.66       65.98     12.89 o 
  -5   8   2        3.98       -4.70     11.43 o 
  -4   8   2        0.36        8.44      9.08 o 
  -3   8   2       12.46       20.17      7.11 o 
  -2   8   2      158.23      158.39      9.37 o 
  -1   8   2       43.73       39.09      5.99 o 
   0   8   2        2.07        4.72      4.18 o 
   1   8   2        0.13       -1.03      3.90 o 
   2   8   2      358.46      352.25     12.02 o 
   3   8   2        1.42       -2.35      4.36 o 
   4   8   2       38.37       36.46      6.92 o 
   5   8   2       12.87       15.83      7.40 o 
   6   8   2        0.33        3.60      9.00 o 
   7   8   2       18.44       10.25     14.76 o 
   8   8   2       15.17       11.98     10.35 o 
   9   8   2        0.80       -8.40     11.37 o 
  10   8   2      141.34      159.95     18.67 o 
  11   8   2        2.07       28.20     25.12 o 
  -6   9   2       17.19       -2.07     23.84 o 
  -5   9   2        0.00       -3.15     16.36 o 
  -4   9   2       11.77       23.11     25.64 o 
  -3   9   2        1.39        6.89     11.20 o 
  -2   9   2        6.86        6.33     10.04 o 
  -1   9   2        7.71        7.05      6.34 o 
   0   9   2       22.85       30.39      6.28 o 
   1   9   2        0.00       -0.97      5.35 o 
   2   9   2       13.81        8.47      5.82 o 
   3   9   2        9.14       13.96      7.60 o 
   4   9   2      206.69      184.72     17.04 o 
   5   9   2        1.80        0.50      8.78 o 
   6   9   2      316.06      278.61     25.04 o 
   7   9   2        4.43       -2.93      9.95 o 
   8   9   2      254.27      247.86     21.35 o 
   9   9   2        0.08        3.24     11.77 o 
  10   9   2      207.30      240.83     20.11 o 
  -5  10   2        2.92       17.84     20.04 o 
  -4  10   2        0.06       -5.82     15.87 o 
  -3  10   2        4.57       12.02     19.48 o 
  -2  10   2        5.39        3.08      8.11 o 
  -1  10   2       13.49       13.13     11.96 o 
   0  10   2       97.13      121.02     10.89 o 
   1  10   2        3.00       -4.88      9.28 o 
   2  10   2       43.54       39.13      9.27 o 
   3  10   2        0.04       -0.02      9.56 o 
   4  10   2      307.43      277.87     12.55 o 
   5  10   2        6.13      -10.40     10.40 o 
   6  10   2        2.38       -5.85      9.76 o 
   7  10   2       26.15       48.09     19.36 o 
   8  10   2      107.12      111.31     15.53 o 
   9  10   2        0.52       -4.64     12.80 o 
  -3  11   2        2.38        3.20     17.52 o 
  -2  11   2      139.83      129.30     14.34 o 
  -1  11   2        9.38       24.64     13.25 o 
   0  11   2       78.61       96.86     12.24 o 
   1  11   2        0.15       -4.59      9.20 o 
   2  11   2       25.84       25.83      9.48 o 
   3  11   2        0.00        6.09     11.65 o 
   4  11   2        0.36       -6.40      9.04 o 
   5  11   2        2.75        0.81     10.81 o 
   6  11   2        0.45       12.02     14.98 o 
   7  11   2        3.94        2.00     11.94 o 
   8  11   2       23.39       39.83     17.24 o 
  -1  12   2       21.44       19.63     14.68 o 
   0  12   2        3.46       19.29     14.52 o 
   1  12   2       13.26       27.76     13.24 o 
   2  12   2      214.62      227.72     22.75 o 
   3  12   2       15.11        0.48     15.12 o 
   4  12   2        6.08        6.10     18.36 o 
   5  12   2        5.72        6.04     13.01 o 
   6  12   2       29.58       18.77     15.16 o 
   7  12   2        0.49       -0.02     26.72 o 
  -5 -12   3       17.50       47.78     21.02 o 
  -4 -12   3       16.27       18.01     18.50 o 
  -3 -12   3        4.26       -8.26     18.28 o 
  -2 -12   3       27.43        2.21     18.07 o 
  -1 -12   3       59.98       64.18     21.00 o 
   0 -12   3      407.10      435.22     43.77 o 
   1 -12   3        0.06       -2.06     19.16 o 
   2 -12   3        3.43       28.92     28.04 o 
  -7 -11   3        9.45       -5.85     13.60 o 
  -6 -11   3        0.54      -13.68     13.68 o 
  -5 -11   3       13.43        5.01     13.20 o 
  -4 -11   3       30.59       22.99     16.84 o 
  -3 -11   3        1.77       25.79     17.52 o 
  -2 -11   3     1023.31     1149.80     72.17 o 
  -1 -11   3       24.64       32.32     31.88 o 
   0 -11   3      310.58      287.86     52.93 o 
   1 -11   3        0.78       22.26     13.36 o 
   2 -11   3       29.65       30.30     12.31 o 
   3 -11   3        0.42      -11.80     12.34 o 
   4 -11   3       56.63       50.20     15.32 o 
  -8 -10   3       68.72       79.37     36.81 o 
  -7 -10   3       11.26      -10.85     10.85 o 
  -6 -10   3       14.94       15.01     16.04 o 
  -5 -10   3        3.97       17.91     10.59 o 
  -4 -10   3        0.33       -8.24      8.24 o 
  -3 -10   3       65.34       64.59     10.32 o 
  -2 -10   3       28.44       39.16     30.48 o 
  -1 -10   3       46.35       52.74     10.26 o 
   0 -10   3       43.56       37.52      9.90 o 
   1 -10   3        1.77        3.55      9.06 o 
   2 -10   3       50.69       45.07     18.72 o 
   3 -10   3        0.51       -5.02      8.70 o 
   4 -10   3        0.25       -4.18     10.75 o 
   5 -10   3       21.88       15.90     13.11 o 
   6 -10   3        0.30        2.77     16.74 o 
  -9  -9   3       15.67       23.92     28.80 o 
  -8  -9   3       45.84       38.52     10.78 o 
  -7  -9   3       28.79       23.59     10.33 o 
  -6  -9   3        0.87        7.36      8.25 o 
  -5  -9   3       39.14       43.51      9.38 o 
  -4  -9   3     1249.14     1415.48     46.64 o 
  -3  -9   3        1.87       11.58      9.22 o 
  -2  -9   3      458.20      517.28     42.13 o 
  -1  -9   3       38.47       35.58      6.52 o 
   0  -9   3       33.85       38.96      6.27 o 
   1  -9   3        3.84        4.38      6.17 o 
   2  -9   3        3.90       13.13      8.43 o 
   3  -9   3        5.23        9.30      9.00 o 
   4  -9   3       20.69        7.96     10.24 o 
   5  -9   3        1.79       -9.59     13.78 o 
   6  -9   3       21.76        1.79     14.72 o 
   7  -9   3        0.05      -16.91     16.91 o 
 -10  -8   3       67.68        0.59     28.76 o 
  -9  -8   3       12.77      -10.37     12.79 o 
  -8  -8   3       12.11        4.81      8.25 o 
  -7  -8   3        0.28        2.79      7.09 o 
  -6  -8   3        3.85        5.31      6.90 o 
  -5  -8   3       30.37       26.80      6.82 o 
  -4  -8   3      315.60      312.03     14.16 o 
  -3  -8   3        9.73       21.71      7.79 o 
  -2  -8   3       12.69       11.18      3.70 o 
  -1  -8   3        6.58        8.80      4.02 o 
   0  -8   3        0.14       -3.96      5.66 o 
   1  -8   3       92.04       88.60      9.60 o 
   2  -8   3       69.13       68.53      9.08 o 
   3  -8   3       17.50        8.76      5.31 o 
   4  -8   3        3.41        5.10      6.67 o 
   5  -8   3       14.00        6.97      9.21 o 
   6  -8   3       10.06       -3.84     12.32 o 
   7  -8   3       17.61       14.46     15.80 o 
   8  -8   3     1071.47     1090.23     78.85 o 
 -10  -7   3      157.38      267.88     34.19 o 
  -9  -7   3        0.18        3.10     15.54 o 
  -8  -7   3       82.99       88.00     35.25 o 
  -7  -7   3        9.25        9.43      7.62 o 
  -6  -7   3      267.16      283.10     15.72 o 
  -5  -7   3      178.46      189.43     10.82 o 
  -4  -7   3       49.44       46.52      5.98 o 
  -3  -7   3        1.14        4.34      7.16 o 
  -2  -7   3       66.23       63.55      4.40 o 
  -1  -7   3       21.38       22.36      7.56 o 
   0  -7   3      342.18      347.32     19.12 o 
   1  -7   3       17.96       15.67      4.11 o 
   2  -7   3      118.48      106.10     21.92 o 
   3  -7   3      164.46      184.05     32.13 o 
   4  -7   3      155.72      151.33      8.28 o 
   5  -7   3       56.66       45.92     12.40 o 
   6  -7   3      140.95      120.46     15.36 o 
   7  -7   3        2.70       -1.22     11.35 o 
   8  -7   3       48.64       21.40     14.05 o 
   9  -7   3       47.25       58.28     31.32 o 
 -11  -6   3       21.87       18.09     22.42 o 
 -10  -6   3        5.97      -13.72     13.72 o 
  -9  -6   3        1.55        1.40     19.13 o 
  -8  -6   3        1.08        2.67     16.00 o 
  -7  -6   3       25.69       27.09      8.87 o 
  -6  -6   3      151.60      119.86     18.52 o 
  -5  -6   3      106.88      118.61      7.41 o 
  -4  -6   3       95.33       93.44      6.37 o 
  -3  -6   3       17.13       13.32      5.20 o 
  -2  -6   3      158.01      148.54      8.27 o 
  -1  -6   3       40.11       39.17      3.92 o 
   0  -6   3       72.64       74.44      4.50 o 
   1  -6   3        4.21        3.71      3.20 o 
   2  -6   3       33.77       36.46      4.14 o 
   3  -6   3       42.99       41.27      6.76 o 
   4  -6   3        0.09        0.41      3.20 o 
   5  -6   3        1.81        3.59      2.20 o 
   6  -6   3     1224.24     1270.01     38.26 o 
   7  -6   3       81.04       85.66     15.50 o 
   8  -6   3      347.90      292.45     25.76 o 
   9  -6   3        8.20       17.75     17.24 o 
  10  -6   3      125.81      144.45     56.85 o 
 -11  -5   3       16.64        8.34     29.20 o 
 -10  -5   3        6.59       -1.17     17.00 o 
  -9  -5   3       17.14       41.00     16.60 o 
  -8  -5   3       16.20       29.99     11.20 o 
  -7  -5   3        1.29        0.40      3.96 o 
  -6  -5   3      251.65      276.62     10.16 o 
  -5  -5   3        2.48       -1.59      3.64 o 
  -4  -5   3        0.53        1.41      3.64 o 
  -3  -5   3      172.41      175.69      9.36 o 
  -2  -5   3      890.34      920.94     21.01 o 
  -1  -5   3      173.09      182.70     24.32 o 
   0  -5   3      421.46      404.70      9.23 o 
   1  -5   3       18.66       13.80      4.00 o 
   2  -5   3      709.23      752.66     28.16 o 
   3  -5   3       44.12       47.67      5.48 o 
   4  -5   3      969.31      956.16     17.33 o 
   5  -5   3       39.79       40.59     16.40 o 
   6  -5   3      448.50      421.81     21.32 o 
   7  -5   3        1.84       -1.09     11.68 o 
   8  -5   3       17.87        6.00     20.00 o 
   9  -5   3       10.60        1.56     25.52 o 
  10  -5   3        1.90       10.37     21.43 o 
 -11  -4   3        0.01       28.27     14.39 o 
 -10  -4   3        0.21       10.40     17.85 o 
  -9  -4   3       11.28       14.75      9.09 o 
  -8  -4   3        7.55       10.22      5.88 o 
  -7  -4   3        1.85       -2.48      4.56 o 
  -6  -4   3      237.37      245.97     11.60 o 
  -5  -4   3       32.00       37.09      5.28 o 
  -4  -4   3     2741.67     2778.50     53.72 o 
  -3  -4   3      103.75      102.46      4.56 o 
  -2  -4   3     3750.80     4123.45     81.71 o 
  -1  -4   3       99.93       99.90      3.68 o 
   0  -4   3      414.89      395.86      7.84 o 
   1  -4   3       99.53      114.35      4.88 o 
   2  -4   3      529.35      523.20     31.24 o 
   3  -4   3        0.11        0.53      3.64 o 
   4  -4   3      312.55      268.79      9.26 o 
   5  -4   3       86.48       79.10      6.38 o 
   6  -4   3       17.56       11.80      2.21 o 
   7  -4   3       48.05       39.01      4.48 o 
   8  -4   3       51.01       53.80     18.00 o 
   9  -4   3        1.62       16.46     12.80 o 
  10  -4   3        0.19      -10.72     20.66 o 
  11  -4   3        9.60       21.83     24.89 o 
 -11  -3   3        0.23       30.46     23.20 o 
 -10  -3   3      118.63      106.47     14.53 o 
  -9  -3   3        0.74       -2.90      9.01 o 
  -8  -3   3       42.64       43.51      9.13 o 
  -7  -3   3       28.71       23.71      5.00 o 
  -6  -3   3      124.03      151.96      5.85 o 
  -5  -3   3      199.83      188.23      6.96 o 
  -4  -3   3     1059.01     1149.28     36.53 o 
  -3  -3   3       92.68       92.79      2.69 o 
  -2  -3   3      470.85      498.87      9.99 o 
  -1  -3   3      565.97      554.87     25.40 o 
   0  -3   3       89.91       82.62      3.07 o 
   1  -3   3      200.85      204.09      5.64 o 
   2  -3   3      163.19      153.04      9.52 o 
   3  -3   3       96.27       93.77      6.00 o 
   4  -3   3     1848.25     1839.48     51.01 o 
   5  -3   3       88.61       91.93      5.93 o 
   6  -3   3       97.92       89.76      7.72 o 
   7  -3   3       77.21       69.61      5.54 o 
   8  -3   3      151.05      160.03     10.65 o 
   9  -3   3        1.93       10.20     28.44 o 
  10  -3   3        7.29        6.50     17.46 o 
  11  -3   3       15.58       23.93     25.60 o 
 -11  -2   3        5.21       13.70     14.00 o 
 -10  -2   3        0.16        1.60     11.97 o 
  -9  -2   3       22.41       30.70      9.78 o 
  -8  -2   3       62.43       61.23     16.08 o 
  -7  -2   3        0.99        0.10      8.32 o 
  -6  -2   3      336.20      338.77      9.99 o 
  -5  -2   3       14.24       13.05      2.48 o 
  -4  -2   3      609.90      596.83     11.61 o 
  -3  -2   3      220.11      210.80      4.56 o 
  -2  -2   3     1942.63     1987.75     70.81 o 
  -1  -2   3       40.60       37.33      4.04 o 
   0  -2   3     3008.58     2858.39     55.58 o 
   1  -2   3      265.09      272.37      6.24 o 
   2  -2   3        3.93        3.63      0.80 o 
   3  -2   3       14.86       14.37      2.26 o 
   4  -2   3     1306.39     1366.33     47.97 o 
   5  -2   3       55.04       58.94      3.52 o 
   6  -2   3        4.66        6.40      3.60 o 
   7  -2   3       34.38       35.41      4.67 o 
   8  -2   3       68.38       59.59      6.99 o 
   9  -2   3       56.72       55.44      8.17 o 
  10  -2   3       32.98       12.02     23.64 o 
  11  -2   3        6.16       24.52     24.08 o 
  12  -2   3       17.53       31.80     28.08 o 
 -11  -1   3        1.05       -1.79     12.02 o 
 -10  -1   3      103.21      133.95     30.60 o 
  -9  -1   3        3.30       -5.76      7.20 o 
  -8  -1   3       15.86       13.92      7.62 o 
  -7  -1   3        6.25        2.06      3.82 o 
  -6  -1   3       72.55       77.15      4.81 o 
  -5  -1   3        0.00        1.85      2.30 o 
  -4  -1   3     2595.14     2870.54    119.06 o 
  -3  -1   3      107.07      107.33      4.63 o 
  -2  -1   3       41.18       45.18      1.41 o 
  -1  -1   3       79.37       71.87      2.88 o 
   0  -1   3      273.51      241.81      5.52 o 
   1  -1   3       10.67       10.90      2.36 o 
   2  -1   3      793.21      722.44     24.32 o 
   3  -1   3      351.53      353.63     12.16 o 
   4  -1   3        0.06        1.03      1.49 o 
   5  -1   3       53.79       55.80      2.96 o 
   6  -1   3      752.86      763.51     17.58 o 
   7  -1   3       95.34       92.56      5.32 o 
   8  -1   3      250.18      246.90      9.53 o 
   9  -1   3        0.24        0.64      6.36 o 
  10  -1   3        9.02        2.40      9.61 o 
  11  -1   3        0.26      -14.98     20.45 o 
  12  -1   3       14.62       20.28     15.45 o 
 -11   0   3       30.89       24.55     13.21 o 
 -10   0   3        7.64        8.15     11.87 o 
  -9   0   3        0.46       -9.56      9.56 o 
  -8   0   3        1.67       -0.39      7.38 o 
  -7   0   3        6.19        0.23      4.28 o 
  -6   0   3      129.99      103.68      5.85 o 
  -5   0   3      128.84      129.36      5.58 o 
  -4   0   3      417.60      419.94     14.40 o 
  -3   0   3        3.00        2.99      0.80 o 
  -2   0   3      429.20      429.26     21.36 o 
  -1   0   3       24.38       20.68      1.92 o 
   0   0   3       14.42       17.85      1.38 o 
   1   0   3      129.92      131.54      2.77 o 
   2   0   3       13.87       17.74      1.49 o 
   3   0   3      231.18      231.67      6.00 o 
   4   0   3     1001.00     1052.22     50.25 o 
   5   0   3        0.09        1.07      2.15 o 
   6   0   3     1393.63     1443.24     53.77 o 
   7   0   3        0.33       -1.89      4.54 o 
   8   0   3      524.07      520.25     37.13 o 
   9   0   3       89.19      100.47     10.21 o 
  10   0   3        6.22        4.09     14.36 o 
  11   0   3        0.05       -2.45     10.27 o 
  12   0   3      240.75      263.94     22.80 o 
 -11   1   3        1.41       15.76     16.55 o 
 -10   1   3        8.78        0.39     17.16 o 
  -9   1   3        0.18       -0.85      9.63 o 
  -8   1   3      123.54      127.20     15.60 o 
  -7   1   3        0.21       -2.83      5.69 o 
  -6   1   3      279.61      288.64     10.15 o 
  -5   1   3       26.21       20.15      8.04 o 
  -4   1   3        0.09        3.95      2.86 o 
  -3   1   3       21.08       25.23      2.10 o 
  -2   1   3      188.43      210.18      5.20 o 
  -1   1   3        0.07       -0.80      1.13 o 
   0   1   3     1383.71     1283.62     23.60 o 
   1   1   3       48.52       53.13      1.98 o 
   2   1   3      301.10      298.78      6.30 o 
   3   1   3       74.09       75.03      2.34 o 
   4   1   3     3895.02     4099.40     73.08 o 
   5   1   3      502.47      537.47     15.04 o 
   6   1   3      836.55      840.17     17.09 o 
   7   1   3        8.06       11.74      6.40 o 
   8   1   3       10.67       10.50      4.46 o 
   9   1   3        2.91       -0.54      8.75 o 
  10   1   3        0.02        2.98      7.59 o 
  11   1   3        4.24       -3.92     10.63 o 
  12   1   3       17.78        9.24     17.64 o 
 -11   2   3        0.00       -9.76     13.91 o 
 -10   2   3        0.00       13.86     12.84 o 
  -9   2   3        0.46       10.12     15.41 o 
  -8   2   3        4.94        6.60      7.09 o 
  -7   2   3       31.81       34.27      7.80 o 
  -6   2   3      154.57      148.51      9.16 o 
  -5   2   3        5.83        7.04      3.04 o 
  -4   2   3      498.21      571.60     17.64 o 
  -3   2   3        6.46        5.54      3.60 o 
  -2   2   3      180.96      192.84     12.24 o 
  -1   2   3        2.04        1.11      1.34 o 
   0   2   3     4833.19     4979.13     90.32 o 
   1   2   3       27.09       28.45      1.70 o 
   2   2   3     1691.61     1758.85     28.37 o 
   3   2   3      134.18      141.21      5.40 o 
   4   2   3     2042.43     2183.70     92.29 o 
   5   2   3      128.67      138.90      7.24 o 
   6   2   3     2740.93     2935.83     60.13 o 
   7   2   3        0.14       -2.10      2.83 o 
   8   2   3        0.02        0.73      5.39 o 
   9   2   3        1.73       -0.96      9.20 o 
  10   2   3      309.89      289.12     18.65 o 
  11   2   3       11.33       19.06     11.78 o 
  12   2   3       25.03       12.04     30.40 o 
 -10   3   3        0.00       10.91     15.44 o 
  -9   3   3        0.84       -9.01     11.56 o 
  -8   3   3       46.00       43.20      9.28 o 
  -7   3   3        0.33       -6.85      6.85 o 
  -6   3   3      176.37      169.40     10.87 o 
  -5   3   3        0.88       -3.96      3.96 o 
  -4   3   3     1001.74     1058.69     33.39 o 
  -3   3   3        2.04        4.08      1.88 o 
  -2   3   3      104.44      117.91      3.66 o 
  -1   3   3      115.22      116.46      3.45 o 
   0   3   3      187.46      209.33      6.96 o 
   1   3   3        7.93       12.00      1.72 o 
   2   3   3      353.89      370.05      9.80 o 
   3   3   3       59.26       68.28      6.08 o 
   4   3   3      223.76      238.75      8.32 o 
   5   3   3      199.75      209.13      5.47 o 
   6   3   3       96.50       90.15     10.72 o 
   7   3   3       28.80       21.52      4.23 o 
   8   3   3       48.56       50.83      7.24 o 
   9   3   3        5.73        9.48      6.16 o 
  10   3   3       19.14       21.33     12.36 o 
  11   3   3        1.26        6.84      9.25 o 
  12   3   3        1.43      -13.68     13.68 o 
 -10   4   3       31.93       -5.68     41.77 o 
  -9   4   3        4.97        5.88      8.76 o 
  -8   4   3        0.41       -3.74      7.88 o 
  -7   4   3        1.39        4.26     10.76 o 
  -6   4   3        8.62       -7.27      7.27 o 
  -5   4   3       17.64       12.32      5.69 o 
  -4   4   3      170.79      192.08     21.28 o 
  -3   4   3       91.51      101.23      7.34 o 
  -2   4   3      573.09      540.90     13.87 o 
  -1   4   3        7.02        9.83      2.50 o 
   0   4   3       29.58       19.58      3.20 o 
   1   4   3       81.97       90.15      3.08 o 
   2   4   3     1064.71     1217.94     52.33 o 
   3   4   3       30.36       28.64      2.54 o 
   4   4   3      914.73     1050.02     38.85 o 
   5   4   3        2.47        4.44      2.26 o 
   6   4   3       80.38       74.46      5.18 o 
   7   4   3        2.02        1.62      3.42 o 
   8   4   3       38.56       37.49      6.65 o 
   9   4   3        2.12       -1.48      8.76 o 
  10   4   3       68.98       48.76     32.89 o 
  11   4   3        0.22       -4.89     10.00 o 
  12   4   3       17.67       11.12     14.32 o 
  -9   5   3        6.55        1.28     16.22 o 
  -8   5   3       11.82       15.44     16.59 o 
  -7   5   3        8.65       10.06      8.16 o 
  -6   5   3       56.86       50.99      9.26 o 
  -5   5   3        0.29        0.34     10.76 o 
  -4   5   3      484.35      464.81     20.28 o 
  -3   5   3       46.54       56.90      8.13 o 
  -2   5   3      349.54      384.43     11.34 o 
  -1   5   3       24.53       23.87      3.27 o 
   0   5   3        8.64        9.70      2.54 o 
   1   5   3       49.23       68.04      7.28 o 
   2   5   3       64.39       66.86      3.93 o 
   3   5   3       27.26       25.97      3.96 o 
   4   5   3     1230.75     1325.57     31.09 o 
   5   5   3       32.39       28.67      3.60 o 
   6   5   3       70.60       57.68      4.76 o 
   7   5   3        7.58        7.32      5.35 o 
   8   5   3      103.67       78.68      9.87 o 
   9   5   3       23.82       26.43      9.16 o 
  10   5   3      174.08      143.62     13.22 o 
  11   5   3        0.35       -9.56     22.08 o 
  12   5   3      188.02      189.10     18.95 o 
  -9   6   3        1.04        3.20     25.52 o 
  -8   6   3        7.86       12.33     17.28 o 
  -7   6   3       10.62        4.76      8.47 o 
  -6   6   3        0.59        9.24     11.56 o 
  -5   6   3       29.98       32.48     10.80 o 
  -4   6   3      197.12      211.59     14.17 o 
  -3   6   3       19.76       20.27      2.40 o 
  -2   6   3       23.58       18.35      5.20 o 
  -1   6   3       31.10       26.46      5.24 o 
   0   6   3      505.18      577.97     16.92 o 
   1   6   3       70.78       74.56      3.43 o 
   2   6   3       40.68       38.86      6.16 o 
   3   6   3       26.44       29.69      4.36 o 
   4   6   3      756.93      827.55     21.26 o 
   5   6   3        0.19        0.42      4.59 o 
   6   6   3      490.06      528.36     32.77 o 
   7   6   3       15.63       10.40      6.48 o 
   8   6   3      199.19      202.60     24.20 o 
   9   6   3       15.92       19.00      7.04 o 
  10   6   3       10.90        0.57     18.36 o 
  11   6   3       29.81       30.92     25.92 o 
  12   6   3      145.49      177.56     23.96 o 
  -8   7   3       55.92      146.58     56.81 o 
  -7   7   3       13.99       28.00     15.38 o 
  -6   7   3      636.39      671.58     24.21 o 
  -5   7   3        0.90      -13.04     13.60 o 
  -4   7   3       76.08       75.01     10.80 o 
  -3   7   3        1.14       -1.72      5.24 o 
  -2   7   3        8.04       -0.85      9.52 o 
  -1   7   3        9.31        9.15      3.99 o 
   0   7   3      174.08      176.96      9.76 o 
   1   7   3        0.00        1.22      3.20 o 
   2   7   3       76.60       73.76      7.00 o 
   3   7   3        0.03       -4.21      5.35 o 
   4   7   3      224.29      216.46     10.74 o 
   5   7   3        0.67        6.46      5.16 o 
   6   7   3        4.28       -3.86      5.95 o 
   7   7   3        0.00       -1.98      5.95 o 
   8   7   3      198.04      160.04     12.33 o 
   9   7   3       36.96       43.86      8.84 o 
  10   7   3       82.97       68.61     14.52 o 
  11   7   3        3.90       -3.82     18.36 o 
  -7   8   3        1.20       -4.72     18.24 o 
  -6   8   3        0.19       -2.29     10.36 o 
  -5   8   3        1.87        4.32      9.38 o 
  -4   8   3      103.62       98.36     20.44 o 
  -3   8   3        0.85        4.68      8.27 o 
  -2   8   3       23.67       22.57      6.04 o 
  -1   8   3        0.21        1.26      6.00 o 
   0   8   3        4.31        2.21      5.04 o 
   1   8   3        0.96       -0.54      7.24 o 
   2   8   3      129.89      132.76     14.92 o 
   3   8   3        3.11        4.72      5.00 o 
   4   8   3      148.56      154.94      9.92 o 
   5   8   3        6.06       -1.52      5.92 o 
   6   8   3      434.59      413.65     20.68 o 
   7   8   3       14.07       13.77      8.27 o 
   8   8   3       59.48       42.58     12.88 o 
   9   8   3        2.47       33.07     11.05 o 
  10   8   3       34.66       38.98     12.95 o 
  11   8   3       23.42       36.40     16.37 o 
  -6   9   3      101.91       71.23     29.20 o 
  -5   9   3        4.42      -13.08     13.40 o 
  -4   9   3       32.27       46.01     11.39 o 
  -3   9   3        6.11        7.89      9.38 o 
  -2   9   3        5.74       -7.16      8.61 o 
  -1   9   3        4.35       19.17      7.00 o 
   0   9   3      187.60      193.51     11.88 o 
   1   9   3        0.86        6.46      8.40 o 
   2   9   3       47.79       48.65      8.17 o 
   3   9   3       13.64       19.75      6.36 o 
   4   9   3       27.95       22.66     11.16 o 
   5   9   3       21.12       12.78      7.27 o 
   6   9   3       49.81       74.66     15.48 o 
   7   9   3        1.61       -0.24      8.53 o 
   8   9   3        0.03       -4.59      8.49 o 
   9   9   3        2.82       -0.13     11.30 o 
  10   9   3       36.44       19.55     14.56 o 
  -5  10   3        1.74       13.52     27.84 o 
  -4  10   3        0.53      -10.98     14.18 o 
  -3  10   3       19.18        3.44     14.06 o 
  -2  10   3       15.80       13.41     11.11 o 
  -1  10   3       18.36        7.52      8.61 o 
   0  10   3      148.85      150.02     15.60 o 
   1  10   3       57.38       54.56     10.40 o 
   2  10   3        0.63        7.30      7.96 o 
   3  10   3        6.16        8.97      6.55 o 
   4  10   3      476.99      426.83     18.53 o 
   5  10   3        1.10       -1.29     15.52 o 
   6  10   3        8.11       -5.16     10.89 o 
   7  10   3       15.85        6.00     10.76 o 
   8  10   3       43.81       27.39     11.95 o 
   9  10   3        0.05        4.45     14.69 o 
  -3  11   3       16.78        4.69     19.39 o 
  -2  11   3       21.84       12.42     16.84 o 
  -1  11   3        0.12       -3.23      7.16 o 
   0  11   3       47.51       65.59     11.75 o 
   1  11   3        0.88       -8.71      9.57 o 
   2  11   3       88.97       88.14     12.27 o 
   3  11   3        0.09        8.82      9.38 o 
   4  11   3       23.49       21.44     12.57 o 
   5  11   3        8.17       -3.73     11.50 o 
   6  11   3        0.04       20.72     14.72 o 
   7  11   3        0.39       -3.76     15.60 o 
   8  11   3       30.51       39.81     15.33 o 
  -1  12   3        2.05        1.15     13.67 o 
   0  12   3        4.67       -6.52     14.81 o 
   1  12   3        4.64       11.12     13.03 o 
   2  12   3      129.07      100.44     16.48 o 
   3  12   3        1.35        0.52     15.05 o 
   4  12   3        9.74       24.95     24.00 o 
   5  12   3        0.00      -17.13     17.13 o 
   6  12   3        5.27       -2.16     16.85 o 
  -4 -12   4       19.67        6.97     17.26 o 
  -3 -12   4        0.16      -15.57     17.16 o 
  -2 -12   4       17.70       33.90     20.56 o 
  -1 -12   4       14.73        3.18     24.36 o 
   0 -12   4        6.33        0.19      7.62 o 
   1 -12   4      136.44      157.28     25.32 o 
  -6 -11   4       55.94       45.71     14.57 o 
  -5 -11   4        1.50      -11.82     11.82 o 
  -4 -11   4        0.08        2.73     17.32 o 
  -3 -11   4        7.00       15.22     11.26 o 
  -2 -11   4      483.05      500.11     36.71 o 
  -1 -11   4       79.37       68.41     12.47 o 
   0 -11   4      457.30      504.10     47.57 o 
   1 -11   4        0.49       49.36     15.33 o 
   2 -11   4       26.08       34.43     13.57 o 
   3 -11   4        5.03       14.76     14.04 o 
   4 -11   4        5.55      -14.70     14.70 o 
  -8 -10   4        9.07        9.68     25.68 o 
  -7 -10   4       43.46       42.33     28.00 o 
  -6 -10   4        5.96        2.10     12.64 o 
  -5 -10   4       13.88       20.59     10.41 o 
  -4 -10   4        3.94       -6.62      9.24 o 
  -3 -10   4        8.76       -2.03     11.56 o 
  -2 -10   4      298.35      338.99     17.63 o 
  -1 -10   4        2.60        0.56      9.72 o 
   0 -10   4        9.57        4.49     11.60 o 
   1 -10   4       14.37       13.36      9.49 o 
   2 -10   4        0.07       -6.81     11.12 o 
   3 -10   4       14.71       32.17     16.84 o 
   4 -10   4        2.17        8.99     25.20 o 
   5 -10   4        0.02        4.01     21.60 o 
  -9  -9   4        2.48       -0.71     26.78 o 
  -8  -9   4      124.19      155.75     27.44 o 
  -7  -9   4        0.05       -5.40      8.46 o 
  -6  -9   4       12.09       18.56     10.10 o 
  -5  -9   4        0.16       -1.20     10.40 o 
  -4  -9   4      174.67      193.19     16.44 o 
  -3  -9   4       53.09       52.38     15.48 o 
  -2  -9   4       35.86       29.42     13.28 o 
  -1  -9   4       27.69       11.64     22.80 o 
   0  -9   4       19.89       19.39      7.06 o 
   1  -9   4       14.95       18.90      6.94 o 
   2  -9   4      124.41      148.01     26.12 o 
   3  -9   4        7.32       14.80      8.94 o 
   4  -9   4        5.64       13.47     15.92 o 
   5  -9   4        9.30        5.22     13.82 o 
   6  -9   4        3.66       -8.93     15.78 o 
   7  -9   4        1.58       -4.57     17.23 o 
  -9  -8   4       11.13       24.52     12.93 o 
  -8  -8   4       62.63       41.01     13.68 o 
  -7  -8   4        0.05        3.33      8.27 o 
  -6  -8   4        8.73        5.60      9.04 o 
  -5  -8   4        8.93       12.50     11.96 o 
  -4  -8   4      298.16      289.08     11.74 o 
  -3  -8   4       77.84       87.08     10.44 o 
  -2  -8   4       11.71       13.01      6.61 o 
  -1  -8   4       10.91       14.06      4.71 o 
   0  -8   4      265.91      287.67     14.70 o 
   1  -8   4        0.15        1.96      5.61 o 
   2  -8   4      167.40      151.75     15.20 o 
   3  -8   4        2.70        1.17      4.93 o 
   4  -8   4       80.76      101.35     12.56 o 
   5  -8   4       10.90        9.99      8.86 o 
   6  -8   4        5.76       -2.63     12.78 o 
   7  -8   4        4.68        7.98     15.05 o 
   8  -8   4      378.43      320.53     27.52 o 
 -10  -7   4       13.40        6.08     26.33 o 
  -9  -7   4       39.73       43.16     18.93 o 
  -8  -7   4       34.08       21.87     16.28 o 
  -7  -7   4        5.69        1.17      7.56 o 
  -6  -7   4       19.52        6.57      9.96 o 
  -5  -7   4        5.81        1.44      4.98 o 
  -4  -7   4        3.69        6.22      4.99 o 
  -3  -7   4        7.87        9.30      5.30 o 
  -2  -7   4       54.91       54.09      7.33 o 
  -1  -7   4       44.53       40.65     10.00 o 
   0  -7   4      379.27      392.95     13.70 o 
   1  -7   4       66.12       71.11     13.88 o 
   2  -7   4        4.65        7.98      7.16 o 
   3  -7   4        0.71        1.69      5.32 o 
   4  -7   4        5.34       21.04      6.15 o 
   5  -7   4        4.20       11.51      7.03 o 
   6  -7   4      349.74      303.50     23.44 o 
   7  -7   4       35.23       22.21     13.01 o 
   8  -7   4      239.68      186.36     50.61 o 
   9  -7   4        0.17       30.10     18.97 o 
 -10  -6   4       19.26       11.72     18.59 o 
  -9  -6   4       10.61        2.93     19.03 o 
  -8  -6   4       47.78       65.71     17.47 o 
  -7  -6   4       62.42       62.08      9.07 o 
  -6  -6   4       70.91       67.53      8.00 o 
  -5  -6   4        4.45        0.69     10.04 o 
  -4  -6   4      307.42      338.29     11.37 o 
  -3  -6   4        8.51        7.41      5.35 o 
  -2  -6   4      944.19      967.24     27.28 o 
  -1  -6   4        9.92        8.80      3.09 o 
   0  -6   4      571.15      557.45     16.76 o 
   1  -6   4       10.86       11.07      3.96 o 
   2  -6   4      779.18      813.93     19.08 o 
   3  -6   4        7.44        3.80      2.27 o 
   4  -6   4      134.36      119.52      7.86 o 
   5  -6   4       16.36       13.76     12.44 o 
   6  -6   4      188.62      176.39     13.80 o 
   7  -6   4        7.21        0.91     16.44 o 
   8  -6   4        0.18      -10.70     14.41 o 
   9  -6   4        2.09        8.63     13.71 o 
 -11  -5   4        0.01       21.35     34.89 o 
 -10  -5   4      111.46      121.20     29.60 o 
  -9  -5   4       17.24        9.98     17.00 o 
  -8  -5   4      168.74      185.08     24.44 o 
  -7  -5   4        1.70        9.33      6.02 o 
  -6  -5   4       86.44       90.75      9.04 o 
  -5  -5   4        6.60        3.69      4.30 o 
  -4  -5   4        3.87        6.92      7.20 o 
  -3  -5   4        0.01        5.35      5.04 o 
  -2  -5   4      161.83      170.45      7.48 o 
  -1  -5   4        0.36       -1.96      1.96 o 
   0  -5   4     1172.63     1345.51     26.31 o 
   1  -5   4      196.83      215.83      6.75 o 
   2  -5   4        5.76        3.95      6.00 o 
   3  -5   4      102.29       96.34      6.28 o 
   4  -5   4      393.55      395.77     23.24 o 
   5  -5   4        1.97       14.80      6.17 o 
   6  -5   4      284.50      268.74     16.34 o 
   7  -5   4       16.31       16.56     16.44 o 
   8  -5   4       14.37       24.81     21.16 o 
   9  -5   4        1.20       10.01     18.10 o 
  10  -5   4       31.70       25.56     31.16 o 
 -11  -4   4        0.88       31.24     22.25 o 
 -10  -4   4       52.80       26.87     25.17 o 
  -9  -4   4       12.50       11.41     29.60 o 
  -8  -4   4       55.95       44.19      8.79 o 
  -7  -4   4       11.65        9.50      4.55 o 
  -6  -4   4        7.00       10.13      5.60 o 
  -5  -4   4       12.27       11.21      2.66 o 
  -4  -4   4      164.51      150.86      5.47 o 
  -3  -4   4        1.11       -2.35      4.59 o 
  -2  -4   4      314.26      270.66      9.80 o 
  -1  -4   4      133.69      130.48     11.96 o 
   0  -4   4      561.14      602.62     11.67 o 
   1  -4   4      144.18      167.66      4.91 o 
   2  -4   4      344.99      295.68     21.76 o 
   3  -4   4      207.37      220.49      7.64 o 
   4  -4   4       91.42       98.96      7.36 o 
   5  -4   4       72.42       70.48      7.03 o 
   6  -4   4      106.95       96.32     10.04 o 
   7  -4   4        5.89       -2.03     16.36 o 
   8  -4   4       18.42       17.13      8.03 o 
   9  -4   4        0.66       -0.71     24.40 o 
  10  -4   4      116.70      100.81     27.19 o 
  11  -4   4        0.76        2.35      7.77 o 
 -11  -3   4        0.31      -22.65     22.65 o 
 -10  -3   4        3.28        1.30     12.69 o 
  -9  -3   4       16.89       15.20     11.31 o 
  -8  -3   4      211.22      218.25     30.12 o 
  -7  -3   4        0.16        4.44      8.04 o 
  -6  -3   4       11.80        0.36      4.00 o 
  -5  -3   4        5.86        0.40      3.60 o 
  -4  -3   4      194.16      206.46      7.36 o 
  -3  -3   4       70.48       70.21      8.36 o 
  -2  -3   4     1840.92     1960.60     72.77 o 
  -1  -3   4       80.45       86.88      3.15 o 
   0  -3   4      301.56      369.17     15.76 o 
   1  -3   4        2.42        3.20      1.70 o 
   2  -3   4      565.76      618.38     12.82 o 
   3  -3   4        2.63        3.36      5.64 o 
   4  -3   4      169.65      167.80      6.66 o 
   5  -3   4        3.21        3.98      5.20 o 
   6  -3   4      119.20      123.53      8.43 o 
   7  -3   4       39.66       28.70      7.76 o 
   8  -3   4      302.22      345.66     20.00 o 
   9  -3   4       12.44       19.18     12.96 o 
  10  -3   4      158.96      196.32     38.53 o 
  11  -3   4        0.05       -1.79     25.40 o 
 -11  -2   4        4.57       -1.69     31.04 o 
 -10  -2   4        1.28        6.06     11.03 o 
  -9  -2   4       73.61       77.24     14.23 o 
  -8  -2   4        0.63       -1.83     16.00 o 
  -7  -2   4       15.52       13.22      7.86 o 
  -6  -2   4       49.22       42.21      5.92 o 
  -5  -2   4       12.26        8.78      4.24 o 
  -4  -2   4      208.23      188.26      7.29 o 
  -3  -2   4      148.49      159.41      8.64 o 
  -2  -2   4      313.95      272.64      6.04 o 
  -1  -2   4       12.08       13.56      3.12 o 
   0  -2   4     1170.76     1165.02     37.77 o 
   1  -2   4        1.96        3.33      2.00 o 
   2  -2   4      227.91      219.42      5.01 o 
   3  -2   4       23.28       19.25      1.52 o 
   4  -2   4     1078.07     1142.42     45.81 o 
   5  -2   4       66.95       76.65      5.63 o 
   6  -2   4      571.40      621.70     23.32 o 
   7  -2   4        0.00        2.92      4.16 o 
   8  -2   4      593.85      669.73     27.41 o 
   9  -2   4       15.06       17.78      9.86 o 
  10  -2   4      262.49      306.86     31.82 o 
  11  -2   4       22.07       21.98     20.60 o 
  12  -2   4       13.28       42.34     33.80 o 
 -11  -1   4       16.05       23.60     13.52 o 
 -10  -1   4      515.77      538.99     34.69 o 
  -9  -1   4        0.08       -2.61      9.52 o 
  -8  -1   4        2.08        0.49      7.35 o 
  -7  -1   4        3.31        1.20      3.64 o 
  -6  -1   4       82.98       81.01      3.93 o 
  -5  -1   4       29.51       27.27      5.06 o 
  -4  -1   4      868.65      927.01     23.52 o 
  -3  -1   4        2.22        2.31      2.50 o 
  -2  -1   4      752.53      679.54     10.91 o 
  -1  -1   4       91.03       90.14      3.20 o 
   0  -1   4     1525.96     1569.34     35.89 o 
   1  -1   4       31.38       30.72      4.72 o 
   2  -1   4       99.42       85.05      2.94 o 
   3  -1   4      138.65      142.94      3.91 o 
   4  -1   4      223.14      257.35     19.68 o 
   5  -1   4       24.17       30.12      2.80 o 
   6  -1   4      707.11      720.86     31.56 o 
   7  -1   4        3.67        5.32      6.50 o 
   8  -1   4       35.99       48.38      7.87 o 
   9  -1   4       69.53       82.45     11.34 o 
  10  -1   4       41.91       40.09     10.38 o 
  11  -1   4        7.62       -6.49     20.43 o 
  12  -1   4       35.61       43.17     20.84 o 
 -11   0   4       11.38       27.82     33.13 o 
 -10   0   4       65.48       52.50     29.52 o 
  -9   0   4        0.00       18.99      9.86 o 
  -8   0   4      115.18       99.04     10.69 o 
  -7   0   4        3.81        4.83      5.16 o 
  -6   0   4      209.97      217.66     13.48 o 
  -5   0   4       86.05       78.16     10.84 o 
  -4   0   4       38.22       35.56      6.04 o 
  -3   0   4       42.30       40.54      3.68 o 
  -2   0   4      957.32     1008.86     22.22 o 
  -1   0   4       34.59       33.27      1.72 o 
   0   0   4        3.10        5.28      1.60 o 
   1   0   4       25.16       23.62      1.36 o 
   2   0   4     3011.45     3042.57     56.25 o 
   3   0   4       38.88       36.83      2.05 o 
   4   0   4       85.44       75.82      6.40 o 
   5   0   4        0.90       -0.27      2.87 o 
   6   0   4      309.05      300.40      9.19 o 
   7   0   4        0.17        5.09      3.96 o 
   8   0   4     1162.92     1246.24     29.30 o 
   9   0   4        9.46       16.57      7.02 o 
  10   0   4       22.09       16.39      7.91 o 
  11   0   4        0.21       16.68     10.52 o 
  12   0   4      161.36      168.95     18.93 o 
 -10   1   4      102.18       91.40     18.30 o 
  -9   1   4        5.38       12.18     15.92 o 
  -8   1   4       40.64       23.84     11.22 o 
  -7   1   4       28.07       15.21      5.84 o 
  -6   1   4       11.87        8.63      3.74 o 
  -5   1   4        9.72        9.58      3.20 o 
  -4   1   4      294.12      289.61     10.04 o 
  -3   1   4       22.71       20.94      2.00 o 
  -2   1   4      928.25      868.03     16.36 o 
  -1   1   4       64.02       70.42      2.51 o 
   0   1   4        1.30        0.00      5.66 o 
   1   1   4      122.09      123.59      3.48 o 
   2   1   4     1106.77     1128.39     36.01 o 
   3   1   4        9.57        8.67      0.80 o 
   4   1   4       68.74       64.70      3.04 o 
   5   1   4        0.60        3.73      2.71 o 
   6   1   4       35.77       34.02      3.43 o 
   7   1   4       26.60       17.98      3.64 o 
   8   1   4      129.26      105.72     15.28 o 
   9   1   4        1.08       -5.57      5.57 o 
  10   1   4        3.82       -4.70      8.16 o 
  11   1   4        2.67       19.05     10.03 o 
  12   1   4       19.34       23.17     14.25 o 
 -10   2   4       15.98       19.57     17.01 o 
  -9   2   4       14.87       20.34     15.58 o 
  -8   2   4       18.43       25.17     10.57 o 
  -7   2   4       38.71       33.00      7.16 o 
  -6   2   4       21.36       18.76      7.24 o 
  -5   2   4       10.65       11.64      3.44 o 
  -4   2   4        1.15        1.58      3.60 o 
  -3   2   4      101.65      101.77      4.23 o 
  -2   2   4       67.57       80.98      6.40 o 
  -1   2   4      125.28      134.39     10.20 o 
   0   2   4     2123.43     2285.86     39.25 o 
   1   2   4      140.77      165.78      6.60 o 
   2   2   4      453.77      418.59      9.28 o 
   3   2   4        1.86        4.49      3.20 o 
   4   2   4     1514.42     1658.43     58.73 o 
   5   2   4        5.63        6.18      2.50 o 
   6   2   4      167.21      151.89      6.34 o 
   7   2   4       16.94       14.69      4.44 o 
   8   2   4      228.94      234.01     10.38 o 
   9   2   4        4.23        5.27      6.70 o 
  10   2   4        8.41        2.36      6.99 o 
  11   2   4       14.84       22.28     12.00 o 
  12   2   4        0.94       -4.24     11.59 o 
 -10   3   4       11.88       18.77     17.37 o 
  -9   3   4       10.67      -11.15     11.70 o 
  -8   3   4       31.94       16.08     15.28 o 
  -7   3   4        4.95       12.74      8.13 o 
  -6   3   4        1.25       -5.34      5.34 o 
  -5   3   4        1.08        4.82      5.12 o 
  -4   3   4      756.24      703.54     22.67 o 
  -3   3   4       18.08       16.57      4.40 o 
  -2   3   4     2572.20     2906.47     53.55 o 
  -1   3   4       24.74       24.18      2.54 o 
   0   3   4      475.37      520.74      9.92 o 
   1   3   4        0.53       -0.80      1.70 o 
   2   3   4        0.08        1.12      2.40 o 
   3   3   4       35.00       33.29      2.04 o 
   4   3   4      302.93      327.77     13.32 o 
   5   3   4        5.74        3.50      3.60 o 
   6   3   4      157.93      153.38     11.24 o 
   7   3   4       11.51       10.42      8.76 o 
   8   3   4       41.99       50.59      7.65 o 
   9   3   4        1.41        4.59     11.96 o 
  10   3   4       30.33       28.24     11.92 o 
  11   3   4        5.61        1.30      8.90 o 
  12   3   4      179.89      235.58     77.97 o 
  -9   4   4        2.82       -4.58     14.01 o 
  -8   4   4       52.78       64.96     15.10 o 
  -7   4   4       47.26       58.34     17.68 o 
  -6   4   4       14.07        7.56      7.44 o 
  -5   4   4        9.66       11.15      7.06 o 
  -4   4   4       17.27       14.43      5.92 o 
  -3   4   4      105.03      105.55      5.86 o 
  -2   4   4       38.34       47.81      6.76 o 
  -1   4   4       28.73       24.59      3.15 o 
   0   4   4       55.34       52.78      7.20 o 
   1   4   4        4.87        7.56      2.84 o 
   2   4   4      115.82      139.18      3.96 o 
   3   4   4        9.53        7.76      1.55 o 
   4   4   4        8.86       10.45      1.75 o 
   5   4   4        8.93        8.83      2.29 o 
   6   4   4     1394.01     1553.30     49.01 o 
   7   4   4        0.13        6.38      6.36 o 
   8   4   4      181.03      205.23     11.39 o 
   9   4   4       30.99       19.64      7.35 o 
  10   4   4       97.35       94.62     24.68 o 
  11   4   4        0.15        0.16      9.20 o 
  12   4   4        0.50       23.12     16.08 o 
  -9   5   4       15.87       21.53     34.33 o 
  -8   5   4       69.06       67.86     15.21 o 
  -7   5   4        1.96        2.19     20.36 o 
  -6   5   4      213.03      211.29     15.40 o 
  -5   5   4        0.91       16.39      6.82 o 
  -4   5   4      837.58      934.07     48.97 o 
  -3   5   4        0.34        0.85      8.40 o 
  -2   5   4      667.29      722.65     23.44 o 
  -1   5   4        0.48       -1.27      3.27 o 
   0   5   4      468.99      505.49     31.48 o 
   1   5   4       32.82       38.49      3.52 o 
   2   5   4      760.93      790.52     14.12 o 
   3   5   4        2.87        3.37      2.97 o 
   4   5   4      301.35      320.06     10.37 o 
   5   5   4        8.82        5.38      2.20 o 
   6   5   4      117.83      118.60      6.59 o 
   7   5   4        6.99       -0.90      5.19 o 
   8   5   4      116.22      113.58     11.78 o 
   9   5   4        0.53       -2.10      7.28 o 
  10   5   4       35.83       25.34     28.56 o 
  11   5   4        1.90        6.26     10.68 o 
  12   5   4        7.59       11.27     31.60 o 
  -8   6   4        0.78        8.00     14.18 o 
  -7   6   4        2.14        0.52     18.76 o 
  -6   6   4        6.59       -9.72      9.72 o 
  -5   6   4       37.66       38.47      9.65 o 
  -4   6   4      188.10      174.91     21.20 o 
  -3   6   4        2.73       -0.03      4.76 o 
  -2   6   4      303.07      339.56     15.72 o 
  -1   6   4        1.19        1.60      5.66 o 
   0   6   4        1.42        2.47      3.28 o 
   1   6   4       52.41       61.48      5.20 o 
   2   6   4       78.48       85.73      9.60 o 
   3   6   4       44.01       38.69      4.70 o 
   4   6   4       20.07       19.77      5.10 o 
   5   6   4       21.97       18.88      5.85 o 
   6   6   4       31.29       23.90      7.03 o 
   7   6   4        0.01       -5.34     13.64 o 
   8   6   4      348.93      263.09     15.50 o 
   9   6   4        1.70       -3.73     15.56 o 
  10   6   4       40.14       31.76     10.15 o 
  11   6   4        4.57       13.38     12.35 o 
  12   6   4       25.88       -2.59     23.76 o 
  -7   7   4        0.05       -1.11     17.12 o 
  -6   7   4        8.75        9.69     11.24 o 
  -5   7   4        0.61      -11.30     11.30 o 
  -4   7   4      147.52      144.79     24.08 o 
  -3   7   4        1.45       -1.89     11.60 o 
  -2   7   4        2.84        9.50      5.44 o 
  -1   7   4        0.17       -5.98      7.16 o 
   0   7   4       14.19        7.95      4.22 o 
   1   7   4       43.09       51.92      4.14 o 
   2   7   4      206.85      211.79      9.49 o 
   3   7   4        0.76       -1.24      8.44 o 
   4   7   4      110.18      115.40      7.87 o 
   5   7   4        4.65        0.81      7.87 o 
   6   7   4        2.18        1.04      6.36 o 
   7   7   4        6.03       -1.19      7.35 o 
   8   7   4       19.85       31.98     10.21 o 
   9   7   4        0.50       -8.09     10.65 o 
  10   7   4       17.43       28.78     13.02 o 
  11   7   4        1.94        2.64     23.11 o 
  -6   8   4       12.41       24.43     11.85 o 
  -5   8   4        1.84      -11.09     15.01 o 
  -4   8   4        0.02       -7.77     10.55 o 
  -3   8   4        3.30        9.42     10.51 o 
  -2   8   4        3.59        9.68      9.61 o 
  -1   8   4       48.95       44.98      7.16 o 
   0   8   4       68.48       81.13      8.02 o 
   1   8   4       21.45       10.84      4.76 o 
   2   8   4      188.95      168.46     12.32 o 
   3   8   4        6.28        4.00      5.82 o 
   4   8   4      109.95      103.27      8.40 o 
   5   8   4        3.19        9.03      7.68 o 
   6   8   4      745.02      657.10     68.81 o 
   7   8   4       19.92       18.25     10.61 o 
   8   8   4        2.35        2.24      9.24 o 
   9   8   4        2.99        0.80     13.00 o 
  10   8   4       16.42       15.26     13.44 o 
  11   8   4        0.01      -21.87     21.87 o 
  -5   9   4       12.14       27.66     15.75 o 
  -4   9   4        0.41        0.00     14.20 o 
  -3   9   4       38.91       38.71     12.60 o 
  -2   9   4       16.82       34.36     17.28 o 
  -1   9   4       87.62       88.12     11.24 o 
   0   9   4      164.23      175.63     21.00 o 
   1   9   4       17.77       17.96      6.84 o 
   2   9   4      549.93      601.18     23.99 o 
   3   9   4       25.94       32.42      7.21 o 
   4   9   4      267.00      233.52     17.96 o 
   5   9   4        0.12        1.63      8.86 o 
   6   9   4      173.33      151.79     13.53 o 
   7   9   4        0.52       -4.96     11.05 o 
   8   9   4       49.61       60.06     19.28 o 
   9   9   4        3.74       -3.57     13.59 o 
  10   9   4        0.10        5.51     18.88 o 
  -4  10   4       26.58       19.81     21.56 o 
  -3  10   4        4.66        2.43     13.96 o 
  -2  10   4      564.55      595.74     26.75 o 
  -1  10   4       10.41       10.96     10.77 o 
   0  10   4      276.53      272.33     14.18 o 
   1  10   4        0.21        7.53      8.36 o 
   2  10   4        5.04       -4.89      8.78 o 
   3  10   4        0.01        7.01      8.46 o 
   4  10   4       14.46        3.26      6.90 o 
   5  10   4        0.07      -10.00     10.73 o 
   6  10   4      110.11       72.87     11.76 o 
   7  10   4        5.33      -13.25     13.25 o 
   8  10   4        0.60       15.96     14.65 o 
   9  10   4        5.28       23.64     27.68 o 
  -2  11   4      146.43      121.01     19.62 o 
  -1  11   4        2.84       -1.66     11.57 o 
   0  11   4       69.06       74.50     14.92 o 
   1  11   4        1.89       -2.51     12.44 o 
   2  11   4       17.33       30.74      9.65 o 
   3  11   4       26.75       15.27     11.50 o 
   4  11   4      214.99      196.16     20.42 o 
   5  11   4        7.78      -12.82     14.04 o 
   6  11   4       72.65       69.25     17.14 o 
   7  11   4        5.37       14.60     17.12 o 
   8  11   4        3.18        4.15     15.10 o 
   0  12   4        0.14      -14.20     14.20 o 
   1  12   4        0.47        2.41     19.60 o 
   2  12   4        2.21       17.75     13.20 o 
   3  12   4        5.73        9.12     13.65 o 
   4  12   4       17.11       22.75     18.13 o 
   5  12   4        7.59       -6.33     17.18 o 
   6  12   4       23.97       13.33     17.97 o 
  -3 -12   5        0.06      -12.72     21.60 o 
  -2 -12   5        3.08      -17.52     17.82 o 
  -1 -12   5       34.00       46.31     27.12 o 
   0 -12   5      150.33      166.26     25.21 o 
  -6 -11   5       85.36       64.97     44.73 o 
  -5 -11   5       23.65       13.47     17.74 o 
  -4 -11   5       10.55        0.76     13.52 o 
  -3 -11   5       34.86       84.77     20.64 o 
  -2 -11   5       40.34       32.69     26.40 o 
  -1 -11   5        2.38        2.90     12.59 o 
   0 -11   5       11.35       -5.82     15.96 o 
   1 -11   5       23.53       14.52     27.24 o 
   2 -11   5        6.64        1.36     24.76 o 
   3 -11   5       10.93       -6.97     14.26 o 
  -7 -10   5        6.75       35.93     26.48 o 
  -6 -10   5       46.29       40.89     33.61 o 
  -5 -10   5        0.51       -2.15     24.76 o 
  -4 -10   5        2.37        7.25     10.83 o 
  -3 -10   5        0.94        4.88     29.20 o 
  -2 -10   5      220.23      177.96     26.32 o 
  -1 -10   5       12.22       22.33     12.06 o 
   0 -10   5        6.51        6.15     10.76 o 
   1 -10   5       24.62       38.76     11.48 o 
   2 -10   5       97.11      118.20     29.24 o 
   3 -10   5       29.52       21.79     10.76 o 
   4 -10   5       50.64       42.86     16.07 o 
   5 -10   5        0.02      -11.65     13.69 o 
  -8  -9   5       24.81       13.49     18.70 o 
  -7  -9   5        3.42       18.23     12.92 o 
  -6  -9   5       77.59       71.57     12.40 o 
  -5  -9   5        8.90       -8.28      8.28 o 
  -4  -9   5       64.31       53.90     10.84 o 
  -3  -9   5       29.92       43.12     14.84 o 
  -2  -9   5        2.28        8.96     16.36 o 
  -1  -9   5       24.77       38.11      9.56 o 
   0  -9   5       26.43       37.32      9.53 o 
   1  -9   5       20.53       28.00      7.89 o 
   2  -9   5       77.08       78.14     12.40 o 
   3  -9   5        1.78       -8.99      8.99 o 
   4  -9   5       34.95       36.80      9.59 o 
   5  -9   5       61.31       54.32     19.60 o 
   6  -9   5        6.13       -1.14     14.54 o 
  -9  -8   5       12.10       17.74     15.06 o 
  -8  -8   5        2.52        0.19     13.94 o 
  -7  -8   5       28.34        0.49     48.25 o 
  -6  -8   5       65.83       55.82     11.28 o 
  -5  -8   5       21.98        7.13      7.60 o 
  -4  -8   5        6.69        5.95      6.18 o 
  -3  -8   5        6.16       -0.35      7.16 o 
  -2  -8   5       26.03       28.82      7.89 o 
  -1  -8   5        2.30        2.71      5.60 o 
   0  -8   5      131.66      136.55      8.63 o 
   1  -8   5        0.97        0.27      6.72 o 
   2  -8   5       56.10       54.56      8.63 o 
   3  -8   5       61.87       44.07      8.43 o 
   4  -8   5      149.05      146.76     28.68 o 
   5  -8   5        0.60       -3.04      7.06 o 
   6  -8   5       13.81       29.86     14.54 o 
   7  -8   5       13.08       13.37     13.82 o 
   8  -8   5       25.52       26.40     18.17 o 
  -9  -7   5        2.68      -13.93     16.02 o 
  -8  -7   5       74.50       73.05     15.29 o 
  -7  -7   5        0.18      -10.13     10.50 o 
  -6  -7   5       91.63       94.31     10.13 o 
  -5  -7   5       62.79       60.88      7.93 o 
  -4  -7   5       46.56       50.35      7.10 o 
  -3  -7   5        3.26        8.25      6.48 o 
  -2  -7   5       18.54       15.96      6.22 o 
  -1  -7   5        3.65       -0.40      5.69 o 
   0  -7   5       79.92       82.87      7.02 o 
   1  -7   5        5.93        3.16      4.53 o 
   2  -7   5      318.41      324.60     15.68 o 
   3  -7   5       28.88       27.02      5.11 o 
   4  -7   5       83.33       68.92     15.88 o 
   5  -7   5        0.02        5.68      6.54 o 
   6  -7   5      112.33      101.90     16.52 o 
   7  -7   5        0.07        6.27     12.27 o 
   8  -7   5       85.77       41.75     21.42 o 
   9  -7   5       28.49       25.02     18.61 o 
 -10  -6   5       24.98        6.13     39.65 o 
  -9  -6   5        3.67        6.59     23.47 o 
  -8  -6   5       29.21       36.32     17.74 o 
  -7  -6   5        2.59       20.47     14.52 o 
  -6  -6   5       20.31       16.76      5.95 o 
  -5  -6   5       42.84       53.30     12.36 o 
  -4  -6   5       16.11       23.13      4.71 o 
  -3  -6   5        3.54       -1.20      8.36 o 
  -2  -6   5      254.62      256.58      8.02 o 
  -1  -6   5        2.63        1.86      2.87 o 
   0  -6   5      259.97      222.91     16.92 o 
   1  -6   5       46.39       48.27      4.53 o 
   2  -6   5       24.15       21.52      3.59 o 
   3  -6   5       43.97       46.21      6.08 o 
   4  -6   5      122.40      118.22      9.44 o 
   5  -6   5       20.97       13.76      6.36 o 
   6  -6   5       12.53       -0.03     13.96 o 
   7  -6   5        8.93       18.60     13.26 o 
   8  -6   5        1.37       -9.14     14.36 o 
   9  -6   5        0.00       -3.34     30.68 o 
 -10  -5   5        1.97       56.99     27.28 o 
  -9  -5   5        0.21       26.75     20.82 o 
  -8  -5   5       35.89       57.47     14.94 o 
  -7  -5   5       11.51       11.57      9.98 o 
  -6  -5   5      570.14      557.14     55.97 o 
  -5  -5   5        2.05        1.30      4.56 o 
  -4  -5   5       17.76       16.37      2.94 o 
  -3  -5   5       32.61       34.87      6.16 o 
  -2  -5   5      183.96      207.67     14.16 o 
  -1  -5   5      143.82      154.41      5.41 o 
   0  -5   5      944.27     1026.21     23.52 o 
   1  -5   5       30.89       29.73      4.40 o 
   2  -5   5        2.02        8.11      3.08 o 
   3  -5   5       28.52       26.40      5.92 o 
   4  -5   5        1.56        5.50      5.32 o 
   5  -5   5       11.89       24.73      5.81 o 
   6  -5   5        2.15       -3.05      8.22 o 
   7  -5   5        2.63       -7.52      7.52 o 
   8  -5   5       73.26       69.00     15.89 o 
   9  -5   5        2.66        3.56     16.18 o 
  10  -5   5       55.70       51.91     33.13 o 
 -10  -4   5      138.37      146.87     29.65 o 
  -9  -4   5        2.55       -5.29     22.84 o 
  -8  -4   5      115.06      116.78     15.95 o 
  -7  -4   5      105.76       83.85     14.20 o 
  -6  -4   5       89.25       95.75      6.22 o 
  -5  -4   5        6.66        3.47      2.66 o 
  -4  -4   5       39.08       39.21      3.58 o 
  -3  -4   5        0.00        6.61      5.16 o 
  -2  -4   5       20.56       24.17      3.40 o 
  -1  -4   5       64.83       69.82      3.33 o 
   0  -4   5        0.62        2.21      2.11 o 
   1  -4   5       54.79       62.87      7.48 o 
   2  -4   5      826.09      844.73     16.27 o 
   3  -4   5       33.69       36.43      4.48 o 
   4  -4   5      147.70      153.09      7.88 o 
   5  -4   5       16.44       10.06      4.78 o 
   6  -4   5      214.45      213.42     14.50 o 
   7  -4   5        0.20       -3.05     18.72 o 
   8  -4   5       40.26       33.08     11.32 o 
   9  -4   5        0.14       -4.36     16.34 o 
  10  -4   5       48.82       24.25     15.70 o 
  11  -4   5        1.40      -22.91     23.20 o 
 -10  -3   5       41.59       12.73     20.18 o 
  -9  -3   5       33.28       50.60     17.49 o 
  -8  -3   5      488.37      461.68     21.74 o 
  -7  -3   5       21.61       29.67      8.69 o 
  -6  -3   5      176.30      127.07     12.12 o 
  -5  -3   5       58.25       58.06      3.98 o 
  -4  -3   5        0.40       -0.94      4.59 o 
  -3  -3   5       16.90       17.80      2.21 o 
  -2  -3   5     1027.66     1083.10     20.83 o 
  -1  -3   5       16.25       16.86      2.48 o 
   0  -3   5      789.05      776.71     26.08 o 
   1  -3   5      100.07      103.39      4.88 o 
   2  -3   5      295.12      298.22     11.24 o 
   3  -3   5       11.04       11.92      2.00 o 
   4  -3   5       68.52       60.77      4.52 o 
   5  -3   5        0.10        0.16      4.36 o 
   6  -3   5        0.07       -1.74      4.84 o 
   7  -3   5       27.85       32.86     10.92 o 
   8  -3   5       59.75       67.67     11.28 o 
   9  -3   5        0.26        4.20     13.96 o 
  10  -3   5       29.64       35.32     15.26 o 
  11  -3   5       33.29       61.83     30.11 o 
 -10  -2   5      141.73      129.37     20.17 o 
  -9  -2   5       11.04      -14.28     14.28 o 
  -8  -2   5      659.06      624.65     33.97 o 
  -7  -2   5       37.42       39.76      9.89 o 
  -6  -2   5      450.58      450.63     31.64 o 
  -5  -2   5        0.05       -1.22      5.09 o 
  -4  -2   5      125.54      143.86      7.43 o 
  -3  -2   5        1.49        2.27      0.78 o 
  -2  -2   5      416.71      432.11     15.96 o 
  -1  -2   5      256.60      264.62      9.16 o 
   0  -2   5        9.26        9.73      1.88 o 
   1  -2   5       77.68       75.93      3.08 o 
   2  -2   5       43.33       40.69      2.32 o 
   3  -2   5       47.60       48.93      2.72 o 
   4  -2   5      978.51      941.27     26.76 o 
   5  -2   5       88.65       83.89      6.04 o 
   6  -2   5       23.78       18.22      5.21 o 
   7  -2   5        2.27       11.02      7.16 o 
   8  -2   5       94.42      110.32     12.20 o 
   9  -2   5        0.77        0.68      9.35 o 
  10  -2   5      267.86      291.78     43.37 o 
  11  -2   5       12.47       25.25     23.07 o 
 -10  -1   5        0.48       -0.83     28.68 o 
  -9  -1   5       64.08       67.78     14.01 o 
  -8  -1   5      488.62      449.14     40.13 o 
  -7  -1   5       21.18       11.39      9.16 o 
  -6  -1   5       10.05        4.92      7.39 o 
  -5  -1   5       41.99       31.29      5.65 o 
  -4  -1   5       25.85       27.76      4.44 o 
  -3  -1   5      263.06      259.82     10.52 o 
  -2  -1   5      133.39      118.97      2.85 o 
  -1  -1   5       67.36       63.94      3.58 o 
   0  -1   5      337.48      277.61      5.64 o 
   1  -1   5      183.72      195.53      4.54 o 
   2  -1   5      546.02      597.11     15.16 o 
   3  -1   5      153.49      152.65     10.12 o 
   4  -1   5      209.75      203.09      6.10 o 
   5  -1   5        0.96       -0.88      3.64 o 
   6  -1   5      112.21      105.15      5.27 o 
   7  -1   5       47.81       50.66      5.15 o 
   8  -1   5       35.11       48.14      9.60 o 
   9  -1   5        0.04       -0.14      8.23 o 
  10  -1   5      149.03      148.57     15.54 o 
  11  -1   5        0.64       -0.78     17.52 o 
  12  -1   5        0.71       30.68     26.84 o 
 -10   0   5      216.27      218.01     27.40 o 
  -9   0   5        5.53        8.68     25.52 o 
  -8   0   5        9.16       16.35     12.76 o 
  -7   0   5        2.19       -3.16     13.60 o 
  -6   0   5       13.83       12.04      6.22 o 
  -5   0   5       13.86        6.55      6.36 o 
  -4   0   5       36.01       41.69      5.03 o 
  -3   0   5      173.16      174.21     12.56 o 
  -2   0   5        0.05       -0.25      1.60 o 
  -1   0   5      484.74      485.33      9.36 o 
   0   0   5       79.84       82.92      2.59 o 
   1   0   5      334.59      351.06      7.38 o 
   2   0   5     2916.14     3149.34     53.29 o 
   3   0   5       19.61       21.96      2.07 o 
   4   0   5      205.00      206.68      5.68 o 
   5   0   5        2.84        5.56      5.60 o 
   6   0   5      272.20      273.78     18.00 o 
   7   0   5        1.33        0.17      4.42 o 
   8   0   5      160.60      153.76     10.27 o 
   9   0   5        9.38        5.48      6.54 o 
  10   0   5      158.50      187.47     14.45 o 
  11   0   5        4.10       12.47      9.98 o 
  12   0   5        2.74        1.82     18.35 o 
 -10   1   5       83.43       88.51     16.76 o 
  -9   1   5        3.16       -7.49     10.42 o 
  -8   1   5        4.80       10.22     17.52 o 
  -7   1   5        0.51       15.29      9.66 o 
  -6   1   5       34.09       32.72      3.72 o 
  -5   1   5      109.36       98.48      8.12 o 
  -4   1   5        8.56        6.23      2.84 o 
  -3   1   5      173.70      163.79     10.72 o 
  -2   1   5     2521.20     2551.29     91.37 o 
  -1   1   5       10.71       12.72      1.70 o 
   0   1   5     8357.13     9621.58    149.22 o 
   1   1   5       96.15      103.66      3.03 o 
   2   1   5      679.30      743.63     16.16 o 
   3   1   5       94.52      111.02      3.79 o 
   4   1   5      245.58      219.75      5.58 o 
   5   1   5        3.77       -2.80      2.80 o 
   6   1   5      687.58      712.04     18.05 o 
   7   1   5        4.16        4.06      4.01 o 
   8   1   5        0.56       -6.36      6.36 o 
   9   1   5       31.12       15.92      5.73 o 
  10   1   5       83.57       80.87     10.46 o 
  11   1   5        1.61       -4.15     17.28 o 
  12   1   5        4.42        6.79     20.00 o 
 -10   2   5       20.08        9.50     20.40 o 
  -9   2   5        8.56        3.34     12.00 o 
  -8   2   5        7.60        0.12     12.61 o 
  -7   2   5       18.34       14.88     14.04 o 
  -6   2   5      230.37      241.82     20.44 o 
  -5   2   5       16.20       16.80      3.13 o 
  -4   2   5        4.26        1.82      5.20 o 
  -3   2   5       40.46       41.02      6.04 o 
  -2   2   5        3.01        2.63      1.92 o 
  -1   2   5      216.95      215.39      5.79 o 
   0   2   5      185.73      187.07      4.84 o 
   1   2   5       44.70       52.62      2.63 o 
   2   2   5     1368.96     1492.94     34.05 o 
   3   2   5      170.76      176.87      9.36 o 
   4   2   5       20.11       16.96      2.11 o 
   5   2   5       24.90       24.21      3.17 o 
   6   2   5       53.84       58.10      4.32 o 
   7   2   5        4.73        2.86      8.72 o 
   8   2   5      456.80      475.07     22.08 o 
   9   2   5        0.82        1.78     11.16 o 
  10   2   5        3.31        0.49     11.07 o 
  11   2   5       15.08        8.34     11.24 o 
  12   2   5       25.16       14.79     15.74 o 
  -9   3   5        2.65       28.24     18.09 o 
  -8   3   5       45.39       40.66     12.08 o 
  -7   3   5      119.10      139.34     15.56 o 
  -6   3   5      405.44      434.81     18.29 o 
  -5   3   5       86.32       90.70      9.02 o 
  -4   3   5      227.41      231.07      7.82 o 
  -3   3   5        7.63       10.27      3.92 o 
  -2   3   5     1497.01     1710.44     57.13 o 
  -1   3   5       34.96       34.25      3.26 o 
   0   3   5     2262.40     2706.17     75.25 o 
   1   3   5       64.91       62.00      3.61 o 
   2   3   5     1051.44     1061.20     44.41 o 
   3   3   5        4.44        2.72      1.33 o 
   4   3   5      177.20      172.70      5.96 o 
   5   3   5       85.62       85.37      4.39 o 
   6   3   5       77.23       74.56      4.90 o 
   7   3   5        0.25       -3.13      3.54 o 
   8   3   5        1.70        2.75      6.34 o 
   9   3   5        0.11        1.36      5.74 o 
  10   3   5      124.01      120.92     20.20 o 
  11   3   5        1.00        5.78     11.20 o 
  12   3   5        5.74        7.47     15.12 o 
  -9   4   5       52.02        2.46     21.88 o 
  -8   4   5       16.85       43.99     18.45 o 
  -7   4   5        0.03       -5.81     11.72 o 
  -6   4   5        5.50       -4.27      7.12 o 
  -5   4   5        9.84       22.30      7.06 o 
  -4   4   5      130.77      156.53     10.70 o 
  -3   4   5       31.43       27.32      8.40 o 
  -2   4   5      220.70      234.26      7.62 o 
  -1   4   5       84.04       82.40      7.28 o 
   0   4   5      463.01      494.41     10.88 o 
   1   4   5      418.13      447.78     10.62 o 
   2   4   5       89.48       96.70      3.72 o 
   3   4   5       79.90       79.42      3.64 o 
   4   4   5       74.46       83.45      3.63 o 
   5   4   5       25.64       23.70      3.24 o 
   6   4   5        6.07        7.20      3.45 o 
   7   4   5        7.42        5.68      6.36 o 
   8   4   5       67.97       59.07      7.82 o 
   9   4   5        2.08        6.82      9.60 o 
  10   4   5      462.70      476.10     21.84 o 
  11   4   5        1.15        2.59     11.75 o 
  12   4   5        1.81       -3.20     18.32 o 
  -8   5   5      616.63      573.25     34.85 o 
  -7   5   5        0.16       -9.60     18.40 o 
  -6   5   5        3.23        1.30      9.24 o 
  -5   5   5       48.67       25.44     10.40 o 
  -4   5   5      134.08      143.71     12.13 o 
  -3   5   5       36.11       31.30      5.05 o 
  -2   5   5      252.19      289.26     11.08 o 
  -1   5   5       37.43       34.26      4.63 o 
   0   5   5       36.53       29.69      4.36 o 
   1   5   5        9.79       10.08      3.09 o 
   2   5   5       10.11       10.74      4.36 o 
   3   5   5       23.30       21.92      3.96 o 
   4   5   5      910.00      923.33     25.12 o 
   5   5   5       26.95       26.60      8.00 o 
   6   5   5      367.38      349.85     14.84 o 
   7   5   5        0.46       -4.76      4.76 o 
   8   5   5       45.73       37.49      7.89 o 
   9   5   5        9.30        5.60      9.56 o 
  10   5   5        7.80       10.82     16.00 o 
  11   5   5        3.88        6.76     25.16 o 
  12   5   5        7.95        5.11     21.43 o 
  -8   6   5        7.81       -8.64     16.38 o 
  -7   6   5        7.96       24.15     28.44 o 
  -6   6   5       30.85       24.92     14.44 o 
  -5   6   5        0.21        5.04      8.66 o 
  -4   6   5       48.62       28.00      9.44 o 
  -3   6   5        0.29       -2.26      5.90 o 
  -2   6   5      269.82      303.24     11.78 o 
  -1   6   5        1.95        1.69      5.32 o 
   0   6   5      105.21      115.52      8.28 o 
   1   6   5       50.48       43.11      8.92 o 
   2   6   5      465.19      486.11     11.68 o 
   3   6   5       32.79       26.96      5.16 o 
   4   6   5      248.81      238.21     11.80 o 
   5   6   5       26.84       30.50      5.71 o 
   6   6   5       37.03       32.26      9.68 o 
   7   6   5        2.81        3.76      6.53 o 
   8   6   5      324.76      252.49     14.13 o 
   9   6   5        1.97        1.69     10.94 o 
  10   6   5       62.35       45.43     53.65 o 
  11   6   5        1.50       -2.68     16.25 o 
  12   6   5        2.10       32.44     24.47 o 
  -7   7   5        4.41       -7.19     14.09 o 
  -6   7   5       97.87       79.59     23.32 o 
  -5   7   5        9.62       23.09     10.45 o 
  -4   7   5        1.54       -0.79     13.84 o 
  -3   7   5       70.47       72.75     10.08 o 
  -2   7   5       47.48       49.25      7.44 o 
  -1   7   5       89.15      103.21      9.07 o 
   0   7   5       88.64       77.96      5.81 o 
   1   7   5       34.25       31.81      4.44 o 
   2   7   5      184.71      186.46      5.62 o 
   3   7   5       15.59       11.03      5.34 o 
   4   7   5      442.72      485.98     17.32 o 
   5   7   5        0.14       -3.77     10.44 o 
   6   7   5       56.77       64.15     18.92 o 
   7   7   5       21.86       14.73      7.07 o 
   8   7   5      428.12      444.67     21.47 o 
   9   7   5        0.52       -2.66     14.44 o 
  10   7   5       99.67       97.60     22.52 o 
  11   7   5        1.20       -2.57     17.32 o 
  -6   8   5        0.61      -11.72     16.35 o 
  -5   8   5        0.32       -0.54     12.23 o 
  -4   8   5       90.90      112.06     13.20 o 
  -3   8   5        7.56        7.20      9.75 o 
  -2   8   5      180.98      199.94     14.79 o 
  -1   8   5        2.63        3.21      6.82 o 
   0   8   5      791.48      875.11     25.42 o 
   1   8   5       34.02       25.08      9.68 o 
   2   8   5      844.06      913.52     47.05 o 
   3   8   5      101.39       72.21      8.42 o 
   4   8   5       74.49       75.17      9.02 o 
   5   8   5       11.12        0.63      7.06 o 
   6   8   5        0.79        2.98      8.78 o 
   7   8   5        4.94       13.16      9.51 o 
   8   8   5       46.97       35.57     11.32 o 
   9   8   5        5.42        6.17     10.45 o 
  10   8   5       10.05       14.36     19.20 o 
  11   8   5        4.21        1.61     21.36 o 
  -5   9   5        0.91       16.36     17.56 o 
  -4   9   5      111.51      112.54     16.73 o 
  -3   9   5        2.13       -3.27     16.21 o 
  -2   9   5       81.78       89.07     13.13 o 
  -1   9   5        0.51        0.84      9.72 o 
   0   9   5      922.24     1060.65     31.36 o 
   1   9   5       11.80        1.85      7.08 o 
   2   9   5        4.02        9.89      7.03 o 
   3   9   5        0.09       -0.44      7.14 o 
   4   9   5        9.03        5.60      7.98 o 
   5   9   5       15.49        7.72     11.60 o 
   6   9   5       80.33       50.14     11.25 o 
   7   9   5        1.74        7.34     16.08 o 
   8   9   5       12.99       31.81     10.86 o 
   9   9   5        0.87       -3.92     10.36 o 
  10   9   5       18.26       43.56     29.52 o 
  -3  10   5        4.64        7.39     14.49 o 
  -2  10   5      150.68      180.46     17.51 o 
  -1  10   5       40.68       39.35     13.85 o 
   0  10   5      296.13      301.77     19.30 o 
   1  10   5       38.10       27.87     14.40 o 
   2  10   5       15.55       22.04      9.05 o 
   3  10   5        1.18        6.63      8.98 o 
   4  10   5       20.82       12.68     20.32 o 
   5  10   5        2.83       -0.74      9.33 o 
   6  10   5        3.42        0.00      5.66 o 
   7  10   5       12.70        7.16     20.32 o 
   8  10   5       28.14       49.29     16.34 o 
   9  10   5       11.32       25.51     24.32 o 
  -2  11   5      887.42      916.90    103.18 o 
  -1  11   5        0.27       -2.11     18.00 o 
   0  11   5       51.82       41.76     13.04 o 
   1  11   5        5.67        9.02     11.64 o 
   2  11   5       93.08       77.61     12.86 o 
   3  11   5        5.68        1.15     16.36 o 
   4  11   5       39.24       36.14     13.11 o 
   5  11   5       16.09       -5.23     13.17 o 
   6  11   5       11.13       10.02     19.16 o 
   7  11   5       26.90       -3.65     13.84 o 
   8  11   5       70.49       73.92     18.74 o 
   1  12   5       13.91       13.98     15.85 o 
   2  12   5       12.01        3.57     11.88 o 
   3  12   5       10.65        3.72     16.36 o 
   4  12   5       12.65       13.42     14.36 o 
   5  12   5        0.48        2.56     16.70 o 
  -4 -11   6       65.68       54.51     21.79 o 
  -3 -11   6       16.93       26.86     21.64 o 
  -2 -11   6       15.12       21.20     23.64 o 
  -1 -11   6        1.21       -1.06     13.24 o 
   0 -11   6        0.44       -9.83     13.62 o 
   1 -11   6        0.19        3.15     14.00 o 
   2 -11   6        7.37       15.64     17.16 o 
  -6 -10   6        0.05       17.52     24.04 o 
  -5 -10   6        0.51       -2.40     21.68 o 
  -4 -10   6       33.76       15.03     12.98 o 
  -3 -10   6        0.01       -0.16     12.52 o 
  -2 -10   6        7.28        3.93     13.20 o 
  -1 -10   6       37.81       37.66     20.08 o 
   0 -10   6       10.10        5.58     15.16 o 
   1 -10   6        4.02        2.07     12.02 o 
   2 -10   6       28.94       25.41     12.55 o 
   3 -10   6        0.10       11.89     15.95 o 
   4 -10   6        9.73        6.93     13.80 o 
   5 -10   6       16.24        6.99     13.61 o 
  -7  -9   6       24.88       20.32     18.84 o 
  -6  -9   6      100.31       98.45     18.72 o 
  -5  -9   6        7.20        6.29      7.20 o 
  -4  -9   6       14.02       11.47      7.66 o 
  -3  -9   6      116.50      112.19     13.48 o 
  -2  -9   6       26.37       28.62     12.68 o 
  -1  -9   6        1.66        2.58      8.98 o 
   0  -9   6        9.70        1.68     10.22 o 
   1  -9   6       11.43        2.85     12.76 o 
   2  -9   6       14.52        9.75      8.21 o 
   3  -9   6       22.60       13.92     10.35 o 
   4  -9   6      168.26      170.43     15.25 o 
   5  -9   6        4.46       -1.40     11.02 o 
   6  -9   6       28.24        3.58     29.56 o 
  -8  -8   6       12.32       -4.50      7.28 o 
  -7  -8   6        1.95       20.58     18.03 o 
  -6  -8   6       23.04       41.87     15.24 o 
  -5  -8   6       31.30       45.85      9.08 o 
  -4  -8   6       18.14       26.03      8.38 o 
  -3  -8   6       93.89      112.32     23.68 o 
  -2  -8   6       41.76       49.38     10.40 o 
  -1  -8   6       13.15        0.41      9.63 o 
   0  -8   6       87.85       83.23      9.08 o 
   1  -8   6       24.16       15.49      6.66 o 
   2  -8   6       15.71       15.23      6.97 o 
   3  -8   6       28.54       23.49     11.68 o 
   4  -8   6        1.07       -3.19      9.92 o 
   5  -8   6        6.35       12.43      8.13 o 
   6  -8   6       51.78       58.84     12.30 o 
   7  -8   6        0.32       -9.09     16.98 o 
  -9  -7   6        4.74        5.46     15.46 o 
  -8  -7   6       12.01       28.76     14.77 o 
  -7  -7   6       19.21       16.47     17.60 o 
  -6  -7   6        2.41        4.41      9.93 o 
  -5  -7   6        0.16       -4.71      6.17 o 
  -4  -7   6      407.42      403.66     17.61 o 
  -3  -7   6        4.16       -2.78     10.36 o 
  -2  -7   6       12.40        4.00      7.35 o 
  -1  -7   6       46.62       44.30      5.78 o 
   0  -7   6        8.69       17.95      5.52 o 
   1  -7   6        2.47       -2.41      5.19 o 
   2  -7   6      414.36      439.99     15.86 o 
   3  -7   6        0.51       -3.17      7.20 o 
   4  -7   6        0.99       -4.11      5.95 o 
   5  -7   6       55.32       55.76      8.41 o 
   6  -7   6        9.12       -1.28      9.28 o 
   7  -7   6       13.54       12.28     14.96 o 
   8  -7   6        8.65        2.60     17.91 o 
  -9  -6   6       15.18       36.36     17.97 o 
  -8  -6   6      141.10      144.65     25.12 o 
  -7  -6   6        3.94        4.27     17.34 o 
  -6  -6   6       20.32       -1.22      9.04 o 
  -5  -6   6       25.85       18.94      5.64 o 
  -4  -6   6      230.21      219.49     16.16 o 
  -3  -6   6       20.79       23.61      7.06 o 
  -2  -6   6      187.33      185.72     11.72 o 
  -1  -6   6        3.24       -0.79      4.84 o 
   0  -6   6      172.44      178.70      7.96 o 
   1  -6   6       87.47       80.14      6.08 o 
   2  -6   6       24.96       28.26      4.06 o 
   3  -6   6        1.40        4.52      3.65 o 
   4  -6   6      208.54      193.80     14.44 o 
   5  -6   6        0.22        3.84      9.16 o 
   6  -6   6        0.03       -1.58      7.16 o 
   7  -6   6       39.81       35.62     14.00 o 
   8  -6   6       22.27        9.90     13.73 o 
   9  -6   6        1.50       12.98     21.42 o 
 -10  -5   6       19.55       20.86     26.29 o 
  -9  -5   6      103.39      125.63     24.21 o 
  -8  -5   6        2.64      -10.19     15.18 o 
  -7  -5   6       55.55       57.14     13.52 o 
  -6  -5   6      259.82      205.12     23.84 o 
  -5  -5   6       55.10       56.54      6.12 o 
  -4  -5   6      119.68       74.26     18.40 o 
  -3  -5   6       15.95        9.83      5.56 o 
  -2  -5   6       20.21        9.97      3.68 o 
  -1  -5   6      105.23      118.05     11.32 o 
   0  -5   6      227.51      244.67      8.71 o 
   1  -5   6       73.76       68.99      4.94 o 
   2  -5   6      138.83      136.48      6.53 o 
   3  -5   6        2.61        2.53      3.56 o 
   4  -5   6       36.13       26.80      6.47 o 
   5  -5   6       37.54       38.80      6.64 o 
   6  -5   6       12.49       19.46      8.35 o 
   7  -5   6        1.00       12.10      7.29 o 
   8  -5   6        1.29       11.14     14.99 o 
   9  -5   6        8.11       -2.45     16.93 o 
  10  -5   6       24.93       44.43     22.39 o 
 -10  -4   6       72.74       70.53     27.56 o 
  -9  -4   6        1.34        7.40     18.58 o 
  -8  -4   6       87.07       69.59     18.16 o 
  -7  -4   6       31.96       14.08     11.60 o 
  -6  -4   6      443.10      370.55     20.12 o 
  -5  -4   6        5.92        7.00      2.87 o 
  -4  -4   6      132.89      128.46      5.54 o 
  -3  -4   6        2.24        2.14      2.86 o 
  -2  -4   6        0.01       -1.26      4.72 o 
  -1  -4   6       32.44       33.45      3.67 o 
   0  -4   6      638.37      660.45     39.33 o 
   1  -4   6       54.32       44.95      4.12 o 
   2  -4   6      103.88      107.85      5.34 o 
   3  -4   6       33.10       32.11      3.52 o 
   4  -4   6        1.05       -4.25      4.25 o 
   5  -4   6        1.06        3.12      6.00 o 
   6  -4   6      457.21      469.11     19.71 o 
   7  -4   6       12.67       25.97     11.34 o 
   8  -4   6       31.81       30.96     10.29 o 
   9  -4   6        9.21       16.57     15.51 o 
  10  -4   6       52.99       32.37     16.39 o 
 -10  -3   6        1.00       -3.21     21.16 o 
  -9  -3   6        0.83      -12.39     15.63 o 
  -8  -3   6        0.93       16.53     12.08 o 
  -7  -3   6      145.50      140.09     11.70 o 
  -6  -3   6      256.77      228.14     13.12 o 
  -5  -3   6       23.60       24.74      5.38 o 
  -4  -3   6       39.02       27.95      4.52 o 
  -3  -3   6       43.16       42.38      3.55 o 
  -2  -3   6       15.04       16.94      3.04 o 
  -1  -3   6      110.28      122.07      4.75 o 
   0  -3   6      400.74      384.81      9.42 o 
   1  -3   6       96.31       94.63      8.84 o 
   2  -3   6     1019.62      946.32     20.28 o 
   3  -3   6        2.51        0.51      2.80 o 
   4  -3   6      392.40      397.85     13.04 o 
   5  -3   6       52.53       37.36      6.98 o 
   6  -3   6       93.85       73.60      9.96 o 
   7  -3   6        6.09        0.80      7.71 o 
   8  -3   6       32.68       27.68      9.30 o 
   9  -3   6       31.34       17.52     13.16 o 
  10  -3   6       81.87       69.08     18.72 o 
  11  -3   6        1.59       26.73     21.21 o 
 -10  -2   6       47.83       16.54     17.42 o 
  -9  -2   6        0.24       -9.71     14.76 o 
  -8  -2   6      150.51      129.35     32.61 o 
  -7  -2   6        0.02        1.20      9.20 o 
  -6  -2   6       52.92       65.72     13.16 o 
  -5  -2   6       14.42       13.51      9.12 o 
  -4  -2   6       31.86       27.36      5.29 o 
  -3  -2   6       13.54       10.82      3.26 o 
  -2  -2   6       69.48       61.09      3.82 o 
  -1  -2   6        8.49        8.29      2.52 o 
   0  -2   6      555.00      627.32     12.56 o 
   1  -2   6       88.31       76.48      7.24 o 
   2  -2   6        5.05        9.37      4.84 o 
   3  -2   6       64.33       64.19      6.44 o 
   4  -2   6      111.79      119.67      4.31 o 
   5  -2   6      120.83      119.69      7.96 o 
   6  -2   6       23.79       28.05      5.68 o 
   7  -2   6        6.34        4.47      8.36 o 
   8  -2   6        3.79       -0.33      6.53 o 
   9  -2   6        1.44       -7.63     10.11 o 
  10  -2   6      102.19      129.03     22.24 o 
  11  -2   6        0.64        0.55     15.00 o 
 -10  -1   6       10.16      -11.81     15.12 o 
  -9  -1   6       13.18        3.60     12.47 o 
  -8  -1   6        1.07       -3.52      9.63 o 
  -7  -1   6        7.36        4.69      8.63 o 
  -6  -1   6        0.89        4.18     11.56 o 
  -5  -1   6      231.85      246.66     21.72 o 
  -4  -1   6       69.26       73.95      7.12 o 
  -3  -1   6      326.22      328.69      9.61 o 
  -2  -1   6       20.58       27.72      5.92 o 
  -1  -1   6       46.81       55.01      3.25 o 
   0  -1   6     3224.60     3434.07     72.56 o 
   1  -1   6       49.52       50.01      2.83 o 
   2  -1   6     1860.57     1984.07     59.17 o 
   3  -1   6       54.59       52.52      6.04 o 
   4  -1   6     1404.06     1514.13     93.85 o 
   5  -1   6        9.62        4.89      2.94 o 
   6  -1   6      195.55      184.75     17.08 o 
   7  -1   6        3.26        1.78      4.80 o 
   8  -1   6      285.44      283.17     15.45 o 
   9  -1   6        3.73       -1.07     10.43 o 
  10  -1   6        1.79       -5.49     11.11 o 
  11  -1   6       13.40        8.63     21.52 o 
  12  -1   6        8.24       16.77     57.25 o 
 -10   0   6       28.94        0.58     13.80 o 
  -9   0   6        1.21       -3.36     12.64 o 
  -8   0   6       73.28       67.13     10.97 o 
  -7   0   6       13.57       17.57      9.89 o 
  -6   0   6      137.36      142.04     13.28 o 
  -5   0   6        0.05        0.18      9.20 o 
  -4   0   6      410.93      432.33     12.47 o 
  -3   0   6      609.47      591.84     34.93 o 
  -2   0   6      184.71      192.74      6.07 o 
  -1   0   6        0.96       -2.67      3.58 o 
   0   0   6      161.06      144.14      4.08 o 
   1   0   6      116.45      121.15      4.18 o 
   2   0   6     1707.18     1844.61     33.47 o 
   3   0   6      327.71      347.51      9.88 o 
   4   0   6      437.45      503.49     12.06 o 
   5   0   6        0.00        4.91      2.98 o 
   6   0   6        3.00       -0.68      3.88 o 
   7   0   6        2.23        5.48      8.36 o 
   8   0   6       20.50       17.93      6.44 o 
   9   0   6        2.82       -1.64      7.56 o 
  10   0   6       31.79       21.80      9.35 o 
  11   0   6        1.84      -12.20     12.76 o 
  12   0   6        1.33        0.31     25.54 o 
  -9   1   6        4.26        3.92     15.92 o 
  -8   1   6       80.75       64.31     14.31 o 
  -7   1   6       59.14       58.97     12.10 o 
  -6   1   6      123.73      135.29     20.64 o 
  -5   1   6        4.31        2.60      7.09 o 
  -4   1   6      727.43      681.57     19.51 o 
  -3   1   6       49.52       45.71      3.62 o 
  -2   1   6      303.87      287.55      8.83 o 
  -1   1   6       60.00       56.75      5.08 o 
   0   1   6       42.05       40.17      2.48 o 
   1   1   6      443.14      482.14      8.65 o 
   2   1   6     3021.41     3484.49     59.89 o 
   3   1   6       83.82       92.19      5.33 o 
   4   1   6      325.58      324.59     12.20 o 
   5   1   6      348.57      371.61      9.26 o 
   6   1   6       13.04       11.65      2.86 o 
   7   1   6       87.37       95.55      5.83 o 
   8   1   6        2.05        6.68      5.14 o 
   9   1   6        6.83       -6.21      6.21 o 
  10   1   6        0.79       11.92      9.02 o 
  11   1   6        1.36       16.50     22.80 o 
  12   1   6        3.69        2.04     22.40 o 
  -9   2   6       75.02       43.32     19.75 o 
  -8   2   6       50.13       48.59     13.95 o 
  -7   2   6      182.80      186.01     25.00 o 
  -6   2   6        0.06        0.31      6.81 o 
  -5   2   6      195.55      192.63      8.29 o 
  -4   2   6      171.27      164.00      6.42 o 
  -3   2   6       54.95       49.24      3.59 o 
  -2   2   6       23.51       22.65      3.64 o 
  -1   2   6      158.64      162.94      5.87 o 
   0   2   6     1004.64     1155.15     31.85 o 
   1   2   6       88.51      102.59      3.83 o 
   2   2   6       32.78       18.23      2.15 o 
   3   2   6       18.42       21.55      3.31 o 
   4   2   6       87.13       95.37      6.11 o 
   5   2   6       20.88       13.97      7.96 o 
   6   2   6       39.34       41.17      8.04 o 
   7   2   6      105.19      106.23      6.97 o 
   8   2   6        0.25        2.99      4.80 o 
   9   2   6        7.93        8.80      4.35 o 
  10   2   6      135.71      114.59     16.96 o 
  11   2   6        2.30       10.14     16.76 o 
  12   2   6      293.08      287.15     23.00 o 
  -9   3   6        0.13        8.33     34.85 o 
  -8   3   6      272.37      320.95     25.05 o 
  -7   3   6      163.07      139.02     17.86 o 
  -6   3   6     1240.16     1366.59     51.06 o 
  -5   3   6       27.67       23.36      5.65 o 
  -4   3   6        5.06        1.31      4.36 o 
  -3   3   6        1.94        0.83      3.20 o 
  -2   3   6       17.16       15.26      3.42 o 
  -1   3   6      124.52      129.25      5.34 o 
   0   3   6      163.60      185.19      5.90 o 
   1   3   6        2.60        0.80      4.00 o 
   2   3   6        0.01        4.86      3.16 o 
   3   3   6        0.00       -0.99      2.35 o 
   4   3   6       56.99       51.21      2.52 o 
   5   3   6      152.22      143.66      5.98 o 
   6   3   6      604.77      625.83     27.64 o 
   7   3   6        0.24       -3.53      4.56 o 
   8   3   6      500.35      508.06     18.33 o 
   9   3   6        8.78        9.41      7.11 o 
  10   3   6      125.93      100.76     15.52 o 
  11   3   6       10.94       -0.06     11.43 o 
  12   3   6       42.17       54.00     20.55 o 
  -8   4   6      472.64      505.12     99.46 o 
  -7   4   6      345.70      361.93     22.09 o 
  -6   4   6        2.77        6.79     10.80 o 
  -5   4   6       16.14       -3.17     14.08 o 
  -4   4   6       89.97       73.21      6.17 o 
  -3   4   6       11.53        4.34      3.84 o 
  -2   4   6      528.07      587.63     14.45 o 
  -1   4   6       24.35       21.78      9.16 o 
   0   4   6      337.00      318.55      8.20 o 
   1   4   6      328.86      339.45      9.79 o 
   2   4   6      411.96      419.75     32.53 o 
   3   4   6       22.16       18.98      2.66 o 
   4   4   6      375.38      349.31     12.80 o 
   5   4   6        1.36        1.24      4.04 o 
   6   4   6      634.78      657.30     17.09 o 
   7   4   6       12.45        7.28      4.75 o 
   8   4   6       12.12       -1.85      6.12 o 
   9   4   6        9.44       11.82      8.24 o 
  10   4   6       23.45       17.19     10.16 o 
  11   4   6       22.29       16.86     21.24 o 
  12   4   6      145.33      100.26     23.20 o 
  -8   5   6      524.92      605.90     88.41 o 
  -7   5   6       71.04       63.55     17.92 o 
  -6   5   6       16.29       11.19     14.36 o 
  -5   5   6       63.30       53.86     12.72 o 
  -4   5   6       56.71       57.50      9.51 o 
  -3   5   6        2.13       -2.03      3.68 o 
  -2   5   6      130.46      149.60     11.08 o 
  -1   5   6       22.21       23.18     11.28 o 
   0   5   6        1.92       -2.19      3.70 o 
   1   5   6      188.52      221.00     16.24 o 
   2   5   6      121.48      133.94      5.55 o 
   3   5   6      578.67      581.96     14.40 o 
   4   5   6       55.81       47.48      3.58 o 
   5   5   6       50.78       45.45      5.16 o 
   6   5   6      428.71      446.11     17.32 o 
   7   5   6        0.20       -5.12      5.12 o 
   8   5   6       26.37       26.76      7.14 o 
   9   5   6        5.57        4.97      9.06 o 
  10   5   6      490.81      473.69     36.89 o 
  11   5   6        8.94       21.22     16.65 o 
  12   5   6       31.88       19.54     20.34 o 
  -7   6   6        1.47       22.53     31.08 o 
  -6   6   6        0.70       14.41     14.62 o 
  -5   6   6        0.47        0.66      6.53 o 
  -4   6   6       43.53       25.67      7.78 o 
  -3   6   6       12.66       16.93     10.80 o 
  -2   6   6        0.34       -1.27     10.40 o 
  -1   6   6       19.94       16.36      5.66 o 
   0   6   6      482.32      525.20     17.48 o 
   1   6   6      239.28      233.78     25.08 o 
   2   6   6      903.76      994.07     18.43 o 
   3   6   6        0.54       -2.89      6.13 o 
   4   6   6      836.90      827.04     22.24 o 
   5   6   6       38.64       26.18     23.24 o 
   6   6   6       18.00       16.97      6.21 o 
   7   6   6        2.31       -3.44      7.27 o 
   8   6   6        5.30       13.25      6.49 o 
   9   6   6      104.25      106.90     21.02 o 
  10   6   6        7.67      -20.23     20.23 o 
  11   6   6       30.03       32.52     16.73 o 
  -6   7   6        2.70        1.88     24.00 o 
  -5   7   6        0.37        1.82     15.12 o 
  -4   7   6       33.05       38.48     10.50 o 
  -3   7   6       17.42       16.73      8.86 o 
  -2   7   6      337.95      380.64     18.96 o 
  -1   7   6        2.59        1.44      7.20 o 
   0   7   6      259.38      319.61     14.29 o 
   1   7   6       39.84       34.29      9.56 o 
   2   7   6     2212.02     2486.67     46.84 o 
   3   7   6      203.78      211.80     10.74 o 
   4   7   6      215.77      200.03     11.32 o 
   5   7   6       44.92       45.56      9.13 o 
   6   7   6       66.37       36.26      8.37 o 
   7   7   6        1.05        5.87      7.89 o 
   8   7   6      156.94      126.33     30.24 o 
   9   7   6        5.25        3.97     13.34 o 
  10   7   6       15.43       57.25     24.34 o 
  11   7   6       11.83       24.70     18.60 o 
  -5   8   6       10.68       12.14     16.00 o 
  -4   8   6        0.03        1.96     11.20 o 
  -3   8   6       32.69       16.96     10.80 o 
  -2   8   6      213.35      203.12     16.41 o 
  -1   8   6       98.65       99.26     16.16 o 
   0   8   6       65.99       69.82     10.16 o 
   1   8   6      143.36      143.45     10.32 o 
   2   8   6      344.24      375.38     28.44 o 
   3   8   6        0.00       -2.36      5.66 o 
   4   8   6        7.12        8.24      8.76 o 
   5   8   6       16.68       19.06     14.72 o 
   6   8   6       34.68       41.69     11.45 o 
   7   8   6        0.66       -4.37     14.44 o 
   8   8   6       39.51       71.05     14.87 o 
   9   8   6        4.17       17.79     14.52 o 
  10   8   6        0.15       -6.12     20.37 o 
  -4   9   6      103.37      117.56     24.84 o 
  -3   9   6       14.45       -1.36     19.96 o 
  -2   9   6       74.16       54.19     13.24 o 
  -1   9   6       93.08      105.17     15.33 o 
   0   9   6     1742.95     2153.62     57.27 o 
   1   9   6        0.58        5.60      7.36 o 
   2   9   6      331.44      340.19     14.36 o 
   3   9   6       29.65       35.77      9.58 o 
   4   9   6      206.04      196.45     26.32 o 
   5   9   6       19.98       31.86     12.68 o 
   6   9   6        0.10       -7.11      9.21 o 
   7   9   6       49.88       40.31     16.63 o 
   8   9   6       35.53       18.62     18.03 o 
   9   9   6        1.89       -5.59     16.76 o 
  10   9   6      125.94      115.34     22.33 o 
  -3  10   6        5.54        9.07     18.40 o 
  -2  10   6      140.95      145.78     20.75 o 
  -1  10   6      152.79      123.02     18.12 o 
   0  10   6        7.39        0.53     17.52 o 
   1  10   6       11.31        2.60      9.40 o 
   2  10   6        8.78        1.77      9.96 o 
   3  10   6        4.20        8.44      8.51 o 
   4  10   6       19.44       24.62     11.11 o 
   5  10   6        0.00      -13.26     13.26 o 
   6  10   6      117.17       53.49     15.39 o 
   7  10   6        0.94       -9.11     17.64 o 
   8  10   6      105.90       78.95     19.86 o 
   9  10   6        4.06        5.41     10.76 o 
  -1  11   6        6.97        8.55     16.98 o 
   0  11   6       57.88       38.16     15.46 o 
   1  11   6       27.71       12.62     18.36 o 
   2  11   6        3.69       12.06     12.44 o 
   3  11   6        0.36       -6.34     11.87 o 
   4  11   6       30.33       22.29     12.85 o 
   5  11   6        0.01       -0.80     13.00 o 
   6  11   6       16.36        1.26     17.29 o 
   7  11   6        5.88       13.53     18.11 o 
  -3 -11   7        0.23        8.71     14.28 o 
  -2 -11   7       31.65       25.59     19.96 o 
  -1 -11   7       24.50       39.87     17.12 o 
   0 -11   7       51.23       41.60     16.88 o 
   1 -11   7        0.05        5.58     14.20 o 
  -5 -10   7       21.86        7.84     32.33 o 
  -4 -10   7       26.94       35.29     21.52 o 
  -3 -10   7       14.86       38.32     14.48 o 
  -2 -10   7       15.42        8.17     13.56 o 
  -1 -10   7       67.50       60.41     13.48 o 
   0 -10   7        0.27        5.17     20.84 o 
   1 -10   7       24.14       30.44     19.92 o 
   2 -10   7        2.33       -9.75     16.05 o 
   3 -10   7        0.08       20.23     14.46 o 
   4 -10   7       13.02        7.81     19.92 o 
  -7  -9   7       15.00       -5.88     18.40 o 
  -6  -9   7        2.31       -5.47     18.36 o 
  -5  -9   7       16.23       10.91     15.98 o 
  -4  -9   7       32.86       30.57      9.92 o 
  -3  -9   7        9.83        0.00      5.66 o 
  -2  -9   7      284.92      295.29     35.65 o 
  -1  -9   7        5.04       19.38     12.53 o 
   0  -9   7       51.19       52.37     10.67 o 
   1  -9   7        5.91       -8.80     10.02 o 
   2  -9   7        6.40       10.75     12.00 o 
   3  -9   7        2.00        9.41     11.13 o 
   4  -9   7      148.68      139.67     14.91 o 
   5  -9   7        0.57        0.95     13.88 o 
   6  -9   7        3.20        0.01     14.68 o 
  -7  -8   7       18.66       18.33     18.84 o 
  -6  -8   7      271.66      353.08     31.92 o 
  -5  -8   7       34.96       29.23     21.16 o 
  -4  -8   7      151.77      160.59     11.66 o 
  -3  -8   7        5.57       13.75      8.16 o 
  -2  -8   7      396.48      430.49     24.00 o 
  -1  -8   7      161.08      196.12     32.81 o 
   0  -8   7      133.87      125.05     11.27 o 
   1  -8   7        0.18       -6.92      7.96 o 
   2  -8   7      124.73      110.63     14.80 o 
   3  -8   7        2.53        0.82      9.02 o 
   4  -8   7        5.27       13.11      8.16 o 
   5  -8   7        1.40       -6.98      9.98 o 
   6  -8   7       20.12       12.93     12.55 o 
   7  -8   7        8.59      -14.24     20.40 o 
  -8  -7   7        8.61       -4.21     15.79 o 
  -7  -7   7       58.85       50.25     15.29 o 
  -6  -7   7       66.89       74.76     15.55 o 
  -5  -7   7       46.93       53.95     35.29 o 
  -4  -7   7      103.96      105.24      9.84 o 
  -3  -7   7      189.67      199.24     13.22 o 
  -2  -7   7      373.01      348.54     17.76 o 
  -1  -7   7       57.08       52.81      6.76 o 
   0  -7   7       29.05       21.28      5.64 o 
   1  -7   7       18.30       16.29      6.45 o 
   2  -7   7      167.46      207.06     31.40 o 
   3  -7   7      129.78      138.60     22.52 o 
   4  -7   7       16.26       26.09      9.00 o 
   5  -7   7        9.28        2.08      9.05 o 
   6  -7   7        0.69        2.15      9.21 o 
   7  -7   7       42.02       48.28     17.89 o 
   8  -7   7        2.93        1.51     21.52 o 
  -9  -6   7        0.02        1.90     17.81 o 
  -8  -6   7      180.22      168.28     28.03 o 
  -7  -6   7        1.96       30.86     20.48 o 
  -6  -6   7      173.42      129.15     15.40 o 
  -5  -6   7       45.86       60.43     19.92 o 
  -4  -6   7      946.35      962.07     37.09 o 
  -3  -6   7       15.81        8.71      5.72 o 
  -2  -6   7       81.67       87.01      6.92 o 
  -1  -6   7       25.01       32.88      5.55 o 
   0  -6   7        0.97       -2.03      6.44 o 
   1  -6   7       30.51       29.54      4.76 o 
   2  -6   7      106.57       94.93     10.44 o 
   3  -6   7      112.18      126.19      9.13 o 
   4  -6   7        0.38        5.59      6.66 o 
   5  -6   7       26.42       21.18      9.16 o 
   6  -6   7        0.02       20.32      9.46 o 
   7  -6   7       24.42       35.89     12.44 o 
   8  -6   7      224.47      196.42     23.23 o 
   9  -6   7        0.67       12.21     16.46 o 
  -9  -5   7        2.89       12.08     18.17 o 
  -8  -5   7       12.30       13.57     22.80 o 
  -7  -5   7       11.33       13.54     12.91 o 
  -6  -5   7      140.37      161.68     21.19 o 
  -5  -5   7      468.08      494.20     22.01 o 
  -4  -5   7      685.80      724.64     27.72 o 
  -3  -5   7      109.69      127.01     10.04 o 
  -2  -5   7       13.92        9.46      4.76 o 
  -1  -5   7       59.57       45.14      5.52 o 
   0  -5   7        1.48        0.54      6.00 o 
   1  -5   7       13.03       12.79      5.06 o 
   2  -5   7       25.91       19.67      6.04 o 
   3  -5   7        0.35       -1.34      3.59 o 
   4  -5   7       99.34       88.01      8.09 o 
   5  -5   7        0.01       -2.21      5.04 o 
   6  -5   7      290.21      271.78     18.43 o 
   7  -5   7       63.04       50.70     18.40 o 
   8  -5   7       54.57       50.19     14.23 o 
   9  -5   7        2.42        7.73     19.57 o 
  10  -5   7        4.56       30.17     21.66 o 
  -9  -4   7       53.88       45.38     44.01 o 
  -8  -4   7       25.06       -2.16     12.67 o 
  -7  -4   7       57.72       26.10     18.44 o 
  -6  -4   7      834.63      796.19     37.94 o 
  -5  -4   7       74.97       74.50      9.23 o 
  -4  -4   7      168.68      185.90      8.44 o 
  -3  -4   7       46.53       46.97      9.60 o 
  -2  -4   7       62.44       49.64      5.15 o 
  -1  -4   7      275.18      290.91     18.20 o 
   0  -4   7      136.51      152.43      6.88 o 
   1  -4   7        3.68        2.32      5.20 o 
   2  -4   7        4.69        3.55      4.12 o 
   3  -4   7        0.00        1.97      5.52 o 
   4  -4   7        4.04       14.11      5.02 o 
   5  -4   7       28.47       19.32      5.48 o 
   6  -4   7        4.51       -2.26      7.35 o 
   7  -4   7       65.95       75.85     13.43 o 
   8  -4   7      108.75       80.30     14.38 o 
   9  -4   7        3.04        3.80     23.16 o 
  10  -4   7       12.45        2.35     44.25 o 
  -9  -3   7       28.53       36.45     19.32 o 
  -8  -3   7       65.14       86.71     17.89 o 
  -7  -3   7        0.02       19.20     10.12 o 
  -6  -3   7        5.06        6.23      7.46 o 
  -5  -3   7        8.78       13.12      6.85 o 
  -4  -3   7      186.78      202.02     10.80 o 
  -3  -3   7       50.08       47.31      9.20 o 
  -2  -3   7      116.71      117.14     22.64 o 
  -1  -3   7      288.14      302.84     10.15 o 
   0  -3   7      308.99      306.52      8.98 o 
   1  -3   7      147.88      138.57      5.60 o 
   2  -3   7      492.78      477.37     11.24 o 
   3  -3   7        8.95        5.53      2.23 o 
   4  -3   7     1018.81     1058.03     24.60 o 
   5  -3   7        0.84        2.16      4.76 o 
   6  -3   7      554.67      497.23     56.73 o 
   7  -3   7       17.52       17.56      9.57 o 
   8  -3   7       29.84       50.38     13.74 o 
   9  -3   7        1.61       -4.48     10.48 o 
  10  -3   7       46.81       34.29     21.50 o 
  11  -3   7       15.01        1.11     18.27 o 
  -9  -2   7       17.07       19.11     17.52 o 
  -8  -2   7       98.99      103.54     13.53 o 
  -7  -2   7        6.70       17.44      8.38 o 
  -6  -2   7       35.92       49.02     24.08 o 
  -5  -2   7       30.45       35.40      8.09 o 
  -4  -2   7       80.01       74.38      7.77 o 
  -3  -2   7       36.03       29.96      5.03 o 
  -2  -2   7      233.52      233.49      6.09 o 
  -1  -2   7       23.87       21.59      3.45 o 
   0  -2   7       18.04       21.08      7.28 o 
   1  -2   7      204.61      190.92     12.56 o 
   2  -2   7       21.23       22.06      2.80 o 
   3  -2   7      415.15      430.16     12.36 o 
   4  -2   7      144.53      128.69      4.87 o 
   5  -2   7       56.22       53.65      8.12 o 
   6  -2   7       50.47       61.05     19.60 o 
   7  -2   7       48.06       46.73     14.84 o 
   8  -2   7       38.01       44.05     16.36 o 
   9  -2   7        0.54       -1.71     15.16 o 
  10  -2   7        1.64        4.72     13.38 o 
  11  -2   7        1.63       -5.58     20.72 o 
  -9  -1   7        0.14       -5.66     14.26 o 
  -8  -1   7       50.52       44.49     14.13 o 
  -7  -1   7        5.11       -0.53      7.44 o 
  -6  -1   7      243.29      214.03     25.32 o 
  -5  -1   7       23.52        4.39      6.94 o 
  -4  -1   7      492.68      523.10     29.92 o 
  -3  -1   7       30.15       28.38      5.90 o 
  -2  -1   7     1720.42     1643.92     31.84 o 
  -1  -1   7        1.05        3.30      2.52 o 
   0  -1   7       59.05       50.74      4.76 o 
   1  -1   7      156.78      155.31      5.97 o 
   2  -1   7      401.51      420.92      8.93 o 
   3  -1   7      149.05      138.94      6.25 o 
   4  -1   7     1516.29     1583.21     41.57 o 
   5  -1   7       34.40       33.60      7.72 o 
   6  -1   7      189.32      190.86      8.64 o 
   7  -1   7       18.86       15.99      5.39 o 
   8  -1   7       28.82       18.06     10.94 o 
   9  -1   7       89.25       71.71     13.30 o 
  10  -1   7       75.53       80.24     12.14 o 
  11  -1   7        1.62       -2.33     14.25 o 
  -9   0   7        2.41        8.12     11.58 o 
  -8   0   7       22.93       15.27     11.40 o 
  -7   0   7       26.83       19.33     12.80 o 
  -6   0   7        8.05        5.20      9.56 o 
  -5   0   7      188.50      203.10     20.00 o 
  -4   0   7      201.65      219.56     11.07 o 
  -3   0   7       16.01        8.77      7.20 o 
  -2   0   7       16.96       14.56      3.01 o 
  -1   0   7       75.17       81.00      4.70 o 
   0   0   7       97.90      123.11     10.16 o 
   1   0   7      196.42      216.21      6.75 o 
   2   0   7      540.68      578.60     15.31 o 
   3   0   7       37.37       48.80     23.68 o 
   4   0   7      341.98      318.11     12.13 o 
   5   0   7      107.32       90.83      3.50 o 
   6   0   7        1.31        1.43     12.76 o 
   7   0   7       10.81       14.76     10.80 o 
   8   0   7       83.60       83.19      8.78 o 
   9   0   7        0.51       -2.64      6.50 o 
  10   0   7        0.01       13.63      9.24 o 
  11   0   7        0.11       18.50     15.71 o 
  12   0   7        0.01      -27.37     27.37 o 
  -9   1   7        9.27       -1.39     22.80 o 
  -8   1   7      174.04      180.99     21.56 o 
  -7   1   7       36.68       34.68     11.56 o 
  -6   1   7       61.63       65.99      9.78 o 
  -5   1   7       38.50       34.08      7.89 o 
  -4   1   7     3695.24     3928.74    198.79 o 
  -3   1   7      111.40      113.84     13.16 o 
  -2   1   7       35.25       33.20      3.34 o 
  -1   1   7        0.00       -2.86      2.86 o 
   0   1   7      609.62      675.86     16.92 o 
   1   1   7       32.94       37.25      3.14 o 
   2   1   7       14.08       12.34      1.96 o 
   3   1   7      382.42      395.81     13.46 o 
   4   1   7        1.08        6.64      4.76 o 
   5   1   7      170.69      167.73      8.08 o 
   6   1   7       36.46       40.04      5.52 o 
   7   1   7       22.73       18.40      8.04 o 
   8   1   7      315.57      334.59     16.17 o 
   9   1   7        0.18       -0.05      9.20 o 
  10   1   7       70.18       67.39     12.27 o 
  11   1   7        3.18       29.37     16.83 o 
  12   1   7        8.69        2.48     18.32 o 
  -9   2   7        2.84        5.91     13.32 o 
  -8   2   7        6.47        5.59     11.90 o 
  -7   2   7        0.02       -2.32     11.34 o 
  -6   2   7     1251.13     1371.67    121.18 o 
  -5   2   7      309.33      370.44     19.86 o 
  -4   2   7        0.85        0.00      3.64 o 
  -3   2   7      230.70      213.17      7.75 o 
  -2   2   7       93.25       83.59      4.33 o 
  -1   2   7        4.83        0.83      3.20 o 
   0   2   7      140.06      151.31      6.92 o 
   1   2   7        0.10       -2.95      4.12 o 
   2   2   7     1134.45     1098.88     40.61 o 
   3   2   7       10.16        7.08      4.01 o 
   4   2   7      430.45      483.55     25.52 o 
   5   2   7      174.47      167.23      7.50 o 
   6   2   7      684.04      701.12     41.17 o 
   7   2   7       83.97       72.01      7.28 o 
   8   2   7      489.17      541.08     44.57 o 
   9   2   7        6.34        6.27     14.76 o 
  10   2   7       42.72       24.09     11.64 o 
  11   2   7        0.27       -7.59     13.58 o 
  12   2   7        8.86       23.64     38.85 o 
  -8   3   7       37.21       25.69     18.60 o 
  -7   3   7        4.59       17.65     14.89 o 
  -6   3   7      623.01      700.74     44.09 o 
  -5   3   7      308.50      337.52     25.20 o 
  -4   3   7      187.24      186.31      8.74 o 
  -3   3   7       18.92       10.63      3.82 o 
  -2   3   7      883.19      984.26     31.88 o 
  -1   3   7        3.05        0.13      3.31 o 
   0   3   7        0.88        7.09      3.09 o 
   1   3   7      310.28      339.57     14.12 o 
   2   3   7      303.20      322.02     14.88 o 
   3   3   7      128.87      123.74      6.65 o 
   4   3   7      277.35      267.28     11.68 o 
   5   3   7        2.61        7.08      4.76 o 
   6   3   7      104.50      108.52      8.05 o 
   7   3   7      182.52      197.54     11.52 o 
   8   3   7       21.38       13.49     14.32 o 
   9   3   7        6.14       -5.75     10.47 o 
  10   3   7       15.61       -4.29     20.76 o 
  11   3   7        3.92       18.46     15.20 o 
  12   3   7      177.84      169.31     26.48 o 
  -8   4   7      331.64      322.52     33.69 o 
  -7   4   7        0.05        1.20     16.32 o 
  -6   4   7      404.72      414.10     53.93 o 
  -5   4   7       19.62       22.80     10.28 o 
  -4   4   7      400.57      462.52     19.96 o 
  -3   4   7        2.22        1.78      4.24 o 
  -2   4   7      161.46      170.03      8.50 o 
  -1   4   7      120.71      118.62      7.07 o 
   0   4   7      542.70      586.61     14.11 o 
   1   4   7      497.27      513.56     12.32 o 
   2   4   7      996.59     1021.23     21.28 o 
   3   4   7       22.69       15.00      3.63 o 
   4   4   7     1026.22     1115.48     63.93 o 
   5   4   7      109.80      103.54      5.25 o 
   6   4   7      835.56      881.28     19.78 o 
   7   4   7      152.14      152.95      8.86 o 
   8   4   7       46.67       49.16     10.80 o 
   9   4   7        4.30       -5.88      9.40 o 
  10   4   7       27.68       28.93     13.81 o 
  11   4   7        4.50        0.69     13.17 o 
  12   4   7        0.59       10.40     21.52 o 
  -7   5   7        0.64       -7.34     13.82 o 
  -6   5   7        5.35       10.25     14.60 o 
  -5   5   7       91.05       97.63     19.32 o 
  -4   5   7       33.30       22.80      7.66 o 
  -3   5   7        0.96        1.72      5.79 o 
  -2   5   7     1213.86     1385.86     43.45 o 
  -1   5   7       10.83       11.35      5.61 o 
   0   5   7     1582.62     1790.64     51.17 o 
   1   5   7       28.91       32.48      4.29 o 
   2   5   7      148.06      169.06     12.36 o 
   3   5   7      150.70      140.93     11.40 o 
   4   5   7     3493.47     3748.37    294.61 o 
   5   5   7      119.32      121.81      6.00 o 
   6   5   7        1.12       -3.15      3.51 o 
   7   5   7       15.90       20.73      6.76 o 
   8   5   7       10.34       -4.50      9.63 o 
   9   5   7        1.97       -5.39     22.72 o 
  10   5   7       13.55       30.74     20.58 o 
  11   5   7        9.90       -5.94     15.82 o 
  12   5   7       10.64        2.71     17.30 o 
  -6   6   7        4.24       -7.33     21.76 o 
  -5   6   7        1.12      -18.04     42.37 o 
  -4   6   7        9.07       -6.18     10.09 o 
  -3   6   7       16.55       12.81      8.28 o 
  -2   6   7      160.31      167.83     10.64 o 
  -1   6   7       57.21       64.00      7.02 o 
   0   6   7       62.19       80.08      9.08 o 
   1   6   7      110.43      110.33      9.25 o 
   2   6   7      103.57      101.41      6.68 o 
   3   6   7      848.42      908.72     45.29 o 
   4   6   7     1067.44     1111.22     26.18 o 
   5   6   7       63.56       46.49      7.52 o 
   6   6   7      439.26      488.27     19.00 o 
   7   6   7       54.88       64.54     13.28 o 
   8   6   7        3.96       -2.97     11.94 o 
   9   6   7       75.56      103.26     31.96 o 
  10   6   7       16.28       36.59     66.41 o 
  11   6   7       11.99      -36.98     52.09 o 
  -6   7   7       10.05       -1.36     19.12 o 
  -5   7   7        0.04       -4.38     14.22 o 
  -4   7   7        0.61       -1.16     18.28 o 
  -3   7   7       25.09       14.07     10.13 o 
  -2   7   7       37.66       35.15     12.85 o 
  -1   7   7       10.70        4.39      6.53 o 
   0   7   7       43.23       48.61      7.89 o 
   1   7   7        4.74        5.99      6.75 o 
   2   7   7     2879.00     3335.21    146.94 o 
   3   7   7      143.88      151.71      9.59 o 
   4   7   7      185.29      157.10     10.67 o 
   5   7   7        0.78       10.32      8.43 o 
   6   7   7      484.88      443.46     21.57 o 
   7   7   7        0.15        7.57     10.72 o 
   8   7   7      141.99      131.66     18.79 o 
   9   7   7        9.27       37.90     24.04 o 
  10   7   7       16.97       23.77     22.19 o 
  11   7   7       68.64       47.34     27.48 o 
  -5   8   7        8.41      -17.63     20.72 o 
  -4   8   7        0.17       13.52     38.01 o 
  -3   8   7        0.01       -2.77     10.26 o 
  -2   8   7       13.50       16.13     10.21 o 
  -1   8   7       74.70       57.26     11.50 o 
   0   8   7      200.39      181.76     14.28 o 
   1   8   7      355.94      435.65     32.69 o 
   2   8   7       32.20       14.26     12.44 o 
   3   8   7       10.23        9.36      6.34 o 
   4   8   7        1.49        8.30      6.20 o 
   5   8   7        2.03        0.12     11.60 o 
   6   8   7       74.81       63.84     16.44 o 
   7   8   7        2.02       -4.72     13.92 o 
   8   8   7       64.20       54.15     15.92 o 
   9   8   7       40.23       38.48     17.75 o 
  10   8   7      179.66      181.63     28.09 o 
  -3   9   7       46.30       18.84     16.44 o 
  -2   9   7       21.14       12.51     12.04 o 
  -1   9   7       85.92       76.99     17.16 o 
   0   9   7      360.04      353.31     19.13 o 
   1   9   7       16.12        9.14     10.73 o 
   2   9   7       17.57       13.37      8.36 o 
   3   9   7        1.47       -9.26      9.26 o 
   4   9   7        1.61       -7.62      7.62 o 
   5   9   7       17.61       -1.47     11.00 o 
   6   9   7       21.85       -5.75     13.99 o 
   7   9   7       16.88       26.95     27.56 o 
   8   9   7      104.86       67.89     20.09 o 
   9   9   7       10.03        5.61     17.00 o 
  -2  10   7        9.27       22.85     38.73 o 
  -1  10   7        5.19       -4.53     15.46 o 
   0  10   7       77.57       96.05     18.48 o 
   1  10   7        6.33       24.05     27.08 o 
   2  10   7       15.86        9.78      8.61 o 
   3  10   7        3.35        4.17      8.79 o 
   4  10   7        9.69        3.98      9.27 o 
   5  10   7        1.32       -1.89     14.02 o 
   6  10   7       23.55       10.73     14.88 o 
   7  10   7       39.54       23.43     20.41 o 
   8  10   7      233.43      226.65     31.99 o 
   1  11   7        0.54       12.52     13.85 o 
   2  11   7       32.34       50.07     23.28 o 
   3  11   7        2.05       -6.86     13.07 o 
   4  11   7        6.26       17.73     13.60 o 
   5  11   7        0.95       -5.37     15.59 o 
   6  11   7        2.92      -18.52     18.52 o 
  -4 -10   8      112.06      112.30     23.99 o 
  -3 -10   8        0.57        1.60     19.28 o 
  -2 -10   8        8.41        5.72     16.38 o 
  -1 -10   8       20.39       23.23     16.12 o 
   0 -10   8      199.26      210.40     32.00 o 
   1 -10   8        0.77      -12.73     12.95 o 
   2 -10   8       33.14       42.99     26.72 o 
   3 -10   8        3.89        4.32     16.69 o 
  -5  -9   8       72.94       62.25     21.44 o 
  -4  -9   8        6.76       11.68     13.95 o 
  -3  -9   8       10.72       10.33      9.02 o 
  -2  -9   8        1.31       -7.56     10.92 o 
  -1  -9   8      126.44      134.48     20.94 o 
   0  -9   8      203.28      187.27     15.58 o 
   1  -9   8        1.47        8.23     14.76 o 
   2  -9   8       40.43       33.46     13.64 o 
   3  -9   8        9.34       24.56     12.88 o 
   4  -9   8       17.66       -0.09     12.27 o 
   5  -9   8       22.12       19.88     12.96 o 
  -6  -8   8        0.92       -4.28     12.53 o 
  -5  -8   8        8.53        3.33      7.96 o 
  -4  -8   8        2.64       13.83     17.52 o 
  -3  -8   8       10.45       11.19      8.82 o 
  -2  -8   8      446.24      434.90     36.37 o 
  -1  -8   8       15.93       20.51     10.71 o 
   0  -8   8        4.11       12.35      8.11 o 
   1  -8   8        0.37       -4.72      9.68 o 
   2  -8   8       23.40       11.95     10.76 o 
   3  -8   8        1.02        1.07      8.21 o 
   4  -8   8       85.16       68.09     17.48 o 
   5  -8   8       22.88       25.29     11.61 o 
   6  -8   8       18.37        9.31     12.87 o 
  -7  -7   8        0.83       -2.77     20.00 o 
  -6  -7   8      102.64      100.55     20.76 o 
  -5  -7   8        7.38       26.11     14.09 o 
  -4  -7   8       83.54       74.15     13.31 o 
  -3  -7   8      128.89      111.75     22.20 o 
  -2  -7   8       44.00       37.53     10.18 o 
  -1  -7   8        0.52       -6.46      6.46 o 
   0  -7   8       14.56       16.07      6.90 o 
   1  -7   8        6.39       -2.36      5.66 o 
   2  -7   8       81.04       81.47     13.08 o 
   3  -7   8        0.81       -6.14      6.14 o 
   4  -7   8        1.53       -1.51      7.85 o 
   5  -7   8        0.69       -2.78      9.60 o 
   6  -7   8       68.33       62.45     12.01 o 
   7  -7   8        7.59       21.23     18.35 o 
  -8  -6   8        1.00       -1.14     14.41 o 
  -7  -6   8       32.83       20.45     11.70 o 
  -6  -6   8        9.79       -0.10     11.36 o 
  -5  -6   8       64.01       68.23     12.84 o 
  -4  -6   8      114.64       74.95     30.40 o 
  -3  -6   8       10.07        8.11      6.86 o 
  -2  -6   8       36.38       41.73      6.32 o 
  -1  -6   8        0.42       -1.00      7.06 o 
   0  -6   8       29.54       22.23      5.50 o 
   1  -6   8       21.56       17.37      5.77 o 
   2  -6   8       85.29       78.15      7.56 o 
   3  -6   8       87.69       84.96      8.27 o 
   4  -6   8      103.13       98.88     11.96 o 
   5  -6   8        0.21        9.74      7.21 o 
   6  -6   8        0.61       -4.80      7.99 o 
   7  -6   8        0.08        9.68     14.21 o 
   8  -6   8        9.96       16.46     18.98 o 
  -8  -5   8       29.90       31.73     19.94 o 
  -7  -5   8      180.13      213.46     24.92 o 
  -6  -5   8        8.95       10.90     15.20 o 
  -5  -5   8      142.21      169.24     30.12 o 
  -4  -5   8      103.93       91.14     19.16 o 
  -3  -5   8       46.03       41.58     15.08 o 
  -2  -5   8       28.22       27.38     11.56 o 
  -1  -5   8       94.06       92.81      7.04 o 
   0  -5   8       15.25       17.52      5.71 o 
   1  -5   8      141.96      145.42      9.17 o 
   2  -5   8       16.19       11.12      5.16 o 
   3  -5   8        9.88       12.21      8.32 o 
   4  -5   8      326.14      378.91     15.88 o 
   5  -5   8        6.68       14.11     19.12 o 
   6  -5   8       83.02       81.71     12.01 o 
   7  -5   8       54.82       49.00     13.66 o 
   8  -5   8      294.03      284.96     24.24 o 
   9  -5   8        0.36       -9.08     15.64 o 
  -8  -4   8       83.31       85.29     18.96 o 
  -7  -4   8        3.11       -3.73     16.99 o 
  -6  -4   8       13.75        9.51     12.69 o 
  -5  -4   8        2.46        2.42     10.76 o 
  -4  -4   8       88.54       97.86     10.09 o 
  -3  -4   8      202.87      191.64      9.12 o 
  -2  -4   8      126.35      116.89      8.01 o 
  -1  -4   8      221.60      229.47      9.33 o 
   0  -4   8       76.22       78.89      7.20 o 
   1  -4   8       99.68      108.20     11.72 o 
   2  -4   8      106.52      106.02      6.20 o 
   3  -4   8      264.85      267.74     15.28 o 
   4  -4   8       17.15       17.33      7.88 o 
   5  -4   8       74.04       69.59      8.52 o 
   6  -4   8      189.42      215.22     13.13 o 
   7  -4   8       57.31       48.76      9.91 o 
   8  -4   8        0.31       16.21     11.06 o 
   9  -4   8        6.80      -19.76     24.92 o 
  10  -4   8        0.36      -17.16     17.16 o 
  -9  -3   8        1.16       31.15     23.43 o 
  -8  -3   8        1.58      -18.53     18.53 o 
  -7  -3   8       32.14       39.44     15.15 o 
  -6  -3   8      170.67      197.70     14.80 o 
  -5  -3   8      164.20      151.17     12.55 o 
  -4  -3   8     1149.22     1207.37     52.25 o 
  -3  -3   8      218.96      241.09     16.52 o 
  -2  -3   8      456.72      484.59     47.37 o 
  -1  -3   8       69.62       66.33      5.86 o 
   0  -3   8      936.30      973.47     36.41 o 
   1  -3   8      166.77      146.07     12.08 o 
   2  -3   8       15.73       17.46      4.40 o 
   3  -3   8      188.00      184.00      7.04 o 
   4  -3   8       76.29       79.38      5.39 o 
   5  -3   8      460.04      454.28     19.17 o 
   6  -3   8      557.46      618.50     22.81 o 
   7  -3   8        7.71        0.46      9.53 o 
   8  -3   8       57.69       43.74     11.41 o 
   9  -3   8       41.05       29.24     14.37 o 
  10  -3   8       11.52       12.20     13.75 o 
  -9  -2   8        0.01       -6.17     15.25 o 
  -8  -2   8        0.15      -14.90     14.90 o 
  -7  -2   8        2.52       -3.73      9.29 o 
  -6  -2   8      122.46      107.98     13.67 o 
  -5  -2   8      270.26      276.38     15.62 o 
  -4  -2   8        0.18        6.85      5.56 o 
  -3  -2   8       90.53       76.30      6.75 o 
  -2  -2   8      915.40      954.59     19.04 o 
  -1  -2   8     1429.36     1530.60     36.16 o 
   0  -2   8        6.56        7.16      3.93 o 
   1  -2   8        8.54        3.57      3.42 o 
   2  -2   8      233.73      224.36      9.72 o 
   3  -2   8        5.01        6.95      3.07 o 
   4  -2   8      856.46      898.39     31.32 o 
   5  -2   8        4.90        5.86      4.76 o 
   6  -2   8       64.52       82.25     11.49 o 
   7  -2   8      105.51      115.38     22.84 o 
   8  -2   8       17.35        9.79     11.84 o 
   9  -2   8       22.08       25.63     15.55 o 
  10  -2   8       11.19       -1.07     13.50 o 
  11  -2   8        0.96       -1.75     23.18 o 
  -9  -1   8       10.98        2.66     16.98 o 
  -8  -1   8       19.65        1.31     20.32 o 
  -7  -1   8       14.00        7.91     11.60 o 
  -6  -1   8      124.26      128.83     24.04 o 
  -5  -1   8        0.00       -7.21      9.16 o 
  -4  -1   8      127.46      123.64     16.28 o 
  -3  -1   8      602.52      593.06     25.72 o 
  -2  -1   8     3462.66     3624.81     62.18 o 
  -1  -1   8      113.58      106.90      4.98 o 
   0  -1   8        0.65        1.35      8.36 o 
   1  -1   8      176.55      184.53      7.10 o 
   2  -1   8       90.41       94.59      5.17 o 
   3  -1   8        5.10        4.44      2.83 o 
   4  -1   8      174.60      162.86     12.40 o 
   5  -1   8       49.79       47.35      5.13 o 
   6  -1   8       53.27       57.85      8.75 o 
   7  -1   8        0.99       17.36      9.37 o 
   8  -1   8        0.91       -0.77      9.01 o 
   9  -1   8      145.32      142.05     14.69 o 
  10  -1   8        5.23       -5.94     20.00 o 
  11  -1   8        5.11       -0.33     15.01 o 
  -8   0   8       95.03       79.48     14.85 o 
  -7   0   8       19.37       24.46     11.81 o 
  -6   0   8        0.55       -8.16      8.16 o 
  -5   0   8       24.63       16.66      8.36 o 
  -4   0   8     1432.91     1485.23     77.05 o 
  -3   0   8     1354.17     1393.68     93.05 o 
  -2   0   8      673.63      655.87     32.17 o 
  -1   0   8       69.99       73.46      5.11 o 
   0   0   8       16.28       16.63      3.39 o 
   1   0   8        0.02        2.57      4.00 o 
   2   0   8      103.99      104.79      5.60 o 
   3   0   8       43.89       46.82      7.74 o 
   4   0   8      225.19      230.57     16.68 o 
   5   0   8      119.28      107.10      9.25 o 
   6   0   8      361.37      393.23     15.80 o 
   7   0   8       17.86       13.86      7.31 o 
   8   0   8      141.97      128.75     13.85 o 
   9   0   8        0.03       -3.24     13.16 o 
  10   0   8      272.47      290.52     20.79 o 
  11   0   8       19.64        8.24     14.33 o 
  -8   1   8        3.73       -0.78     13.13 o 
  -7   1   8        0.12       -5.50     12.08 o 
  -6   1   8       25.73       27.16     11.82 o 
  -5   1   8      434.40      441.98     17.60 o 
  -4   1   8      156.87      161.09     30.76 o 
  -3   1   8      239.45      229.61     27.92 o 
  -2   1   8       62.20       53.99     10.64 o 
  -1   1   8      115.11      107.58      5.22 o 
   0   1   8        0.50        4.07      3.28 o 
   1   1   8        0.84        3.55      4.12 o 
   2   1   8      142.56      145.62      5.75 o 
   3   1   8        1.73       14.94      5.78 o 
   4   1   8      797.20      824.25     29.52 o 
   5   1   8       22.58       35.61      5.82 o 
   6   1   8      297.11      283.72     12.36 o 
   7   1   8       59.41       59.67      8.22 o 
   8   1   8      625.73      719.73     67.33 o 
   9   1   8      255.95      282.98     20.74 o 
  10   1   8       65.78       68.85     13.40 o 
  11   1   8        0.00        1.85     12.23 o 
  -8   2   8        0.02       19.71     13.54 o 
  -7   2   8        2.67        7.84     11.70 o 
  -6   2   8      648.50      754.19     36.53 o 
  -5   2   8        5.88        8.07     12.36 o 
  -4   2   8      482.72      541.73     21.31 o 
  -3   2   8       49.54       43.46      5.28 o 
  -2   2   8        1.13        6.28      5.41 o 
  -1   2   8        8.34       10.49      4.46 o 
   0   2   8       11.35        8.22      3.21 o 
   1   2   8       33.10       32.18      7.56 o 
   2   2   8      154.80      166.31     18.04 o 
   3   2   8       87.06       88.86     14.20 o 
   4   2   8      507.02      508.10     13.06 o 
   5   2   8      365.52      428.37     27.68 o 
   6   2   8        0.03       11.16      8.80 o 
   7   2   8       76.49       75.28      7.96 o 
   8   2   8      713.65      746.43     72.89 o 
   9   2   8       81.80      100.75     24.20 o 
  10   2   8        1.30       -4.59     14.72 o 
  11   2   8       27.02       13.13     12.72 o 
  12   2   8        0.13      -17.52     27.92 o 
  -7   3   8      409.41      448.37     31.08 o 
  -6   3   8        0.62       -6.65     13.85 o 
  -5   3   8       12.25        2.63     11.70 o 
  -4   3   8      332.62      318.49     16.21 o 
  -3   3   8       19.69       13.17      4.44 o 
  -2   3   8      523.83      526.29     19.58 o 
  -1   3   8        4.32        5.19      4.50 o 
   0   3   8      433.32      477.48     19.80 o 
   1   3   8       35.84       32.15      4.70 o 
   2   3   8      456.84      474.96     13.01 o 
   3   3   8       16.39       16.87      2.25 o 
   4   3   8       80.44       77.67      5.86 o 
   5   3   8       57.71       59.27      6.36 o 
   6   3   8     4736.66     5075.74    584.09 o 
   7   3   8       67.76       58.36     13.72 o 
   8   3   8      326.90      317.24     18.50 o 
   9   3   8        2.92      -10.96     11.64 o 
  10   3   8      105.53       88.68     20.84 o 
  11   3   8        0.68       15.94     16.30 o 
  -7   4   8        0.18       13.88     29.24 o 
  -6   4   8        4.09        4.74     14.75 o 
  -5   4   8        0.20       10.40     33.61 o 
  -4   4   8      218.07      224.73     19.50 o 
  -3   4   8        0.80       -4.00      6.15 o 
  -2   4   8       14.07       18.36      5.45 o 
  -1   4   8        0.12        2.85      5.34 o 
   0   4   8       64.66       58.41      7.76 o 
   1   4   8        2.62        0.81      3.64 o 
   2   4   8        0.07        0.00      5.66 o 
   3   4   8        1.11        4.65      4.00 o 
   4   4   8      610.79      635.17     65.21 o 
   5   4   8     1161.42     1243.23     83.85 o 
   6   4   8      173.87      164.39     34.29 o 
   7   4   8        1.62        5.39      7.95 o 
   8   4   8        0.97        6.88      7.60 o 
   9   4   8       52.10       46.81     10.33 o 
  10   4   8       15.53       -4.57     23.65 o 
  11   4   8        0.85       11.58     16.97 o 
  -6   5   8       47.80       37.38     32.85 o 
  -5   5   8       19.52        5.79     14.44 o 
  -4   5   8      106.04      118.00     37.45 o 
  -3   5   8        7.96        9.06      6.66 o 
  -2   5   8      662.49      672.83     28.01 o 
  -1   5   8       12.87       15.77      6.09 o 
   0   5   8        2.33       -2.26      5.90 o 
   1   5   8      110.47      118.46      7.61 o 
   2   5   8       50.83       49.74     13.20 o 
   3   5   8      177.84      184.30      9.37 o 
   4   5   8     2136.85     2380.13    169.47 o 
   5   5   8       69.34       62.29      7.32 o 
   6   5   8     1193.84     1260.49     35.10 o 
   7   5   8        2.42        4.47      6.83 o 
   8   5   8      354.13      344.37     32.64 o 
   9   5   8        7.78       -7.01     22.29 o 
  10   5   8        4.11       13.02     16.17 o 
  11   5   8       37.60       24.37     21.50 o 
  -6   6   8       23.53       29.59     30.32 o 
  -5   6   8        0.43      -21.34     21.34 o 
  -4   6   8       79.37       61.36     18.56 o 
  -3   6   8       27.00       24.34      8.77 o 
  -2   6   8       65.40       62.66      9.85 o 
  -1   6   8       12.90       16.20      7.10 o 
   0   6   8       26.05       28.47      7.60 o 
   1   6   8       93.27       93.09      7.69 o 
   2   6   8       42.55       80.38     30.76 o 
   3   6   8      284.43      326.06     42.85 o 
   4   6   8      768.31      801.78     57.53 o 
   5   6   8        3.06        8.11      8.66 o 
   6   6   8       74.91       83.64     30.76 o 
   7   6   8        3.01       23.17     18.05 o 
   8   6   8       28.98       18.68     16.42 o 
   9   6   8       69.07       73.66     26.01 o 
  10   6   8      140.81      166.98     58.09 o 
  11   6   8       27.34       15.55     22.31 o 
  -5   7   8        5.72      -10.61     20.00 o 
  -4   7   8      151.20      149.25     31.80 o 
  -3   7   8       17.84       13.72     20.32 o 
  -2   7   8      421.18      442.59     22.92 o 
  -1   7   8       35.54       27.56      9.18 o 
   0   7   8      157.22      156.03     17.56 o 
   1   7   8       71.30       67.72      8.11 o 
   2   7   8      477.90      547.29     47.69 o 
   3   7   8       25.44       12.40      8.49 o 
   4   7   8       84.53      101.95     10.19 o 
   5   7   8       26.10       19.30     10.10 o 
   6   7   8      354.23      392.17     33.01 o 
   7   7   8        0.01        4.01     13.65 o 
   8   7   8      401.84      339.16     26.75 o 
   9   7   8        1.06        0.75     24.63 o 
  10   7   8       64.54       94.16     32.29 o 
  -4   8   8        0.11       -2.16     23.09 o 
  -3   8   8       65.30       70.56     21.36 o 
  -2   8   8        0.00        4.22     12.77 o 
  -1   8   8      217.34      250.50     17.48 o 
   0   8   8       90.42       73.64      9.93 o 
   1   8   8       13.96       16.10      9.26 o 
   2   8   8       19.12        8.11      8.98 o 
   3   8   8       37.66       50.94      9.81 o 
   4   8   8       86.87       82.34     14.60 o 
   5   8   8        1.78      -11.39     12.57 o 
   6   8   8       83.77       79.56     16.43 o 
   7   8   8       10.39       21.40     36.49 o 
   8   8   8        0.01      -14.25     16.38 o 
   9   8   8        6.53       14.24     18.14 o 
  10   8   8       32.64       32.86     20.72 o 
  -2   9   8        8.89       31.63     15.53 o 
  -1   9   8        7.89        5.35     27.96 o 
   0   9   8      107.60       73.24     14.52 o 
   1   9   8       22.17       17.80     10.95 o 
   2   9   8      170.36      163.05     24.20 o 
   3   9   8        8.90        3.35     12.24 o 
   4   9   8       14.29        3.04     10.71 o 
   5   9   8        4.56        2.17     15.73 o 
   6   9   8       68.64       68.31     19.33 o 
   7   9   8        7.29       18.43     14.79 o 
   8   9   8       63.02       42.82     23.28 o 
   9   9   8       16.65       47.31     25.12 o 
   0  10   8      168.95      158.80     46.29 o 
   1  10   8       61.92       41.22     14.42 o 
   2  10   8       27.21       21.81     13.80 o 
   3  10   8        0.22        9.36     13.16 o 
   4  10   8       13.27       11.04     11.16 o 
   5  10   8       20.03       34.68     13.75 o 
   6  10   8      255.92      284.04     27.74 o 
   7  10   8       27.09       14.82     26.84 o 
  -1 -10   9        9.46       20.26     18.44 o 
   0 -10   9      290.01      326.67     96.34 o 
   1 -10   9       12.00        3.51     18.80 o 
  -4  -9   9        0.03      -19.17     19.17 o 
  -3  -9   9        6.61        2.16     15.80 o 
  -2  -9   9       34.67       32.56     15.22 o 
  -1  -9   9       47.21       31.36     14.70 o 
   0  -9   9       13.51       14.94     15.96 o 
   1  -9   9       25.34       17.91     11.43 o 
   2  -9   9       12.78        6.86     18.76 o 
   3  -9   9       71.86       72.45     13.55 o 
   4  -9   9        3.78        2.92      7.34 o 
  -5  -8   9       23.49       25.44     16.72 o 
  -4  -8   9      110.71      100.86     24.80 o 
  -3  -8   9       46.62        6.47     14.50 o 
  -2  -8   9      172.43      166.49     15.60 o 
  -1  -8   9        8.17       23.70     12.43 o 
   0  -8   9       49.18       19.94     33.49 o 
   1  -8   9        9.87       11.59      9.85 o 
   2  -8   9      101.74      109.16     12.99 o 
   3  -8   9       17.94       10.33     12.11 o 
   4  -8   9       53.45       47.18     10.74 o 
   5  -8   9        7.34        6.07     12.10 o 
   6  -8   9        0.34        1.98     21.20 o 
  -6  -7   9        9.60        7.18     15.41 o 
  -5  -7   9      116.80      163.80     22.25 o 
  -4  -7   9       28.31       16.02     12.66 o 
  -3  -7   9        0.86       -3.74     12.97 o 
  -2  -7   9       25.82       26.05      9.86 o 
  -1  -7   9        1.31        1.69     11.16 o 
   0  -7   9       37.03       37.64     24.84 o 
   1  -7   9        0.23       -4.49      7.09 o 
   2  -7   9       73.91       64.75      9.81 o 
   3  -7   9       60.18       72.67     11.38 o 
   4  -7   9      162.58      175.33     15.59 o 
   5  -7   9        0.74        3.37     12.04 o 
   6  -7   9        9.59       14.95     15.74 o 
   7  -7   9        0.28        8.38     19.09 o 
  -7  -6   9        2.49      -12.92     14.18 o 
  -6  -6   9       25.98       33.05     14.11 o 
  -5  -6   9       10.08       20.90     12.55 o 
  -4  -6   9      119.25      121.83     14.63 o 
  -3  -6   9       35.15       46.42     10.78 o 
  -2  -6   9       92.90       92.98      9.58 o 
  -1  -6   9       12.81       23.24     10.36 o 
   0  -6   9       18.05        9.18      5.78 o 
   1  -6   9       16.73       14.01      6.20 o 
   2  -6   9      112.59      120.81     10.08 o 
   3  -6   9       50.07       48.36      9.53 o 
   4  -6   9      137.18      149.16     14.96 o 
   5  -6   9       74.79       64.13     10.37 o 
   6  -6   9        5.69       -6.19     23.24 o 
   7  -6   9       83.08       82.60     15.62 o 
   8  -6   9       31.97       24.30     28.04 o 
  -7  -5   9       39.59       25.40     13.40 o 
  -6  -5   9       93.43       59.77     17.18 o 
  -5  -5   9      157.90      164.64     16.50 o 
  -4  -5   9      380.67      459.05     32.61 o 
  -3  -5   9       87.40       73.49     10.23 o 
  -2  -5   9      413.22      449.40     33.69 o 
  -1  -5   9       43.70       46.70      6.50 o 
   0  -5   9       53.44       50.85      8.07 o 
   1  -5   9      135.94      139.55     10.40 o 
   2  -5   9     1804.81     2032.74     72.97 o 
   3  -5   9       31.84       29.98      8.00 o 
   4  -5   9        3.32       10.38      8.80 o 
   5  -5   9       17.03        9.42      6.50 o 
   6  -5   9       40.45       33.34     11.17 o 
   7  -5   9       10.80       11.71     19.92 o 
   8  -5   9       68.59       30.35     16.42 o 
   9  -5   9        0.00       11.77     27.16 o 
  -8  -4   9       12.44       -0.73      7.67 o 
  -7  -4   9        2.45       16.80     14.94 o 
  -6  -4   9       73.32       72.78     35.09 o 
  -5  -4   9        2.92        4.17     10.42 o 
  -4  -4   9       22.77        6.78      8.44 o 
  -3  -4   9       13.17       10.74      7.30 o 
  -2  -4   9       59.31       46.23      8.72 o 
  -1  -4   9       51.82       43.39      9.20 o 
   0  -4   9     1405.56     1544.81     41.41 o 
   1  -4   9      750.16      799.56     25.15 o 
   2  -4   9       11.37        5.59      5.63 o 
   3  -4   9        2.05        5.10      5.04 o 
   4  -4   9       18.28        9.35      8.79 o 
   5  -4   9       49.97       44.36      8.88 o 
   6  -4   9       75.44       81.83     12.44 o 
   7  -4   9        1.44        8.80     11.70 o 
   8  -4   9       25.64       30.63     13.20 o 
   9  -4   9        0.56      -10.17     13.70 o 
  -8  -3   9        3.96      -23.68     23.68 o 
  -7  -3   9        2.96        6.12     16.69 o 
  -6  -3   9        0.32        2.50      7.28 o 
  -5  -3   9       26.69       12.46     10.78 o 
  -4  -3   9       24.88       31.66      8.28 o 
  -3  -3   9      199.72      207.31     10.70 o 
  -2  -3   9      311.47      336.47     25.76 o 
  -1  -3   9      132.48      163.10     15.16 o 
   0  -3   9     2916.22     3141.20    139.30 o 
   1  -3   9      914.72      971.54     44.53 o 
   2  -3   9       81.90       68.36      7.00 o 
   3  -3   9      504.75      543.47     14.85 o 
   4  -3   9      679.67      715.26     19.61 o 
   5  -3   9      127.03      113.52      9.42 o 
   6  -3   9       33.11       39.83     27.68 o 
   7  -3   9       26.36       11.50      8.92 o 
   8  -3   9        3.36       -4.40     14.40 o 
   9  -3   9       29.20       21.78     15.48 o 
  10  -3   9       33.09       20.65     14.08 o 
  -8  -2   9       11.46       23.56     16.90 o 
  -7  -2   9        1.42       -9.51     16.35 o 
  -6  -2   9       29.01       16.77     12.44 o 
  -5  -2   9        3.23        4.56      7.42 o 
  -4  -2   9        7.59        9.48      7.68 o 
  -3  -2   9        0.06        3.59      6.18 o 
  -2  -2   9     1351.29     1439.67     33.53 o 
  -1  -2   9       73.49       74.54     18.40 o 
   0  -2   9      665.38      700.30     54.45 o 
   1  -2   9        0.85        7.53      5.16 o 
   2  -2   9      430.08      453.21     28.96 o 
   3  -2   9       63.16       60.39      5.16 o 
   4  -2   9        4.76        0.61      4.18 o 
   5  -2   9       20.49       14.64      7.12 o 
   6  -2   9      230.22      228.79     31.76 o 
   7  -2   9      196.95      197.62     15.26 o 
   8  -2   9       91.37       87.69     12.29 o 
   9  -2   9       22.38       16.08     13.37 o 
  10  -2   9      163.76      197.96     21.18 o 
  -8  -1   9       24.56       58.66     20.34 o 
  -7  -1   9        0.64       -6.04     11.88 o 
  -6  -1   9        0.67       -4.99     18.00 o 
  -5  -1   9       46.98       52.36     11.16 o 
  -4  -1   9        0.94        7.32      7.54 o 
  -3  -1   9      217.82      208.79     13.34 o 
  -2  -1   9      225.13      214.73      8.13 o 
  -1  -1   9      254.38      256.64      8.23 o 
   0  -1   9        8.11        7.36      5.22 o 
   1  -1   9        2.95        3.86      7.16 o 
   2  -1   9        2.69       11.33      4.16 o 
   3  -1   9       49.99       36.31      4.11 o 
   4  -1   9      851.60      895.64     26.33 o 
   5  -1   9      431.53      505.16     19.77 o 
   6  -1   9      650.20      718.91     40.21 o 
   7  -1   9       15.42       11.63      9.26 o 
   8  -1   9      187.90      199.25     17.29 o 
   9  -1   9       49.76       33.83     13.23 o 
  10  -1   9      346.83      395.18     24.48 o 
  11  -1   9      175.01      208.37     20.01 o 
  -8   0   9        0.04      -15.49     15.49 o 
  -7   0   9       15.80        2.85     13.51 o 
  -6   0   9       79.68       91.37     15.32 o 
  -5   0   9       30.34       11.54      8.25 o 
  -4   0   9     1246.65     1355.72     73.21 o 
  -3   0   9      186.69      174.03     10.59 o 
  -2   0   9      101.83      102.39      6.75 o 
  -1   0   9        2.51        7.68      3.98 o 
   0   0   9       63.78       45.82      5.33 o 
   1   0   9        7.89        8.80      4.38 o 
   2   0   9        8.07        4.70      3.64 o 
   3   0   9      147.76      171.00     13.44 o 
   4   0   9      132.94      137.91     21.32 o 
   5   0   9      262.16      273.71     19.20 o 
   6   0   9        6.63        9.59      5.63 o 
   7   0   9       24.64        8.45      6.94 o 
   8   0   9        9.94       28.52     13.33 o 
   9   0   9      358.77      426.19     59.29 o 
  10   0   9      458.54      539.48     30.14 o 
  11   0   9       27.70       26.42     16.74 o 
  -7   1   9       16.39       10.46     15.30 o 
  -6   1   9        1.09        0.84     12.14 o 
  -5   1   9      145.52      154.73     14.55 o 
  -4   1   9        1.27       -6.85      7.38 o 
  -3   1   9        3.19       -6.70      6.70 o 
  -2   1   9      121.52      113.77      9.53 o 
  -1   1   9       41.56       36.57      5.40 o 
   0   1   9        4.71        7.77     11.16 o 
   1   1   9        7.80        7.12      4.36 o 
   2   1   9      143.42      157.80      7.08 o 
   3   1   9       41.57       34.38      5.83 o 
   4   1   9        8.02        8.00      7.16 o 
   5   1   9        1.46        3.91      9.60 o 
   6   1   9      156.15      163.33     11.21 o 
   7   1   9       35.99       59.21     11.56 o 
   8   1   9     1840.99     2006.33    149.46 o 
   9   1   9       13.86       22.09     12.81 o 
  10   1   9      127.67      128.73     17.81 o 
  11   1   9        8.07       26.55     25.32 o 
  -7   2   9        0.55        2.79     12.16 o 
  -6   2   9      125.58      116.25     15.38 o 
  -5   2   9       19.85        5.84      9.60 o 
  -4   2   9        6.92       11.68      8.63 o 
  -3   2   9      194.13      162.12     11.65 o 
  -2   2   9        2.12        7.58      4.82 o 
  -1   2   9        9.09       10.10      5.02 o 
   0   2   9       30.91       29.42      5.08 o 
   1   2   9       31.82       36.17     12.92 o 
   2   2   9       10.63        9.68      2.99 o 
   3   2   9       30.40       33.80      7.07 o 
   4   2   9       10.71       14.63      6.58 o 
   5   2   9      367.64      416.51     28.96 o 
   6   2   9       32.49       31.53     16.40 o 
   7   2   9      866.30      984.55     59.13 o 
   8   2   9        3.48        8.40      9.96 o 
   9   2   9       42.89       43.64     16.22 o 
  10   2   9       30.84       39.88     15.35 o 
  11   2   9       14.48       18.99     15.58 o 
  -7   3   9        0.00       -3.22     13.49 o 
  -6   3   9        6.77       -0.32     12.94 o 
  -5   3   9        1.19      -15.12     15.12 o 
  -4   3   9        4.59        1.70     10.57 o 
  -3   3   9        1.21       -2.30      9.96 o 
  -2   3   9      350.05      345.40     16.32 o 
  -1   3   9       62.62       52.15      9.52 o 
   0   3   9       91.83       67.97      7.32 o 
   1   3   9        0.37       -2.65      4.77 o 
   2   3   9      135.88      132.39      6.38 o 
   3   3   9        8.28       -0.21      5.61 o 
   4   3   9        4.30        1.60      6.28 o 
   5   3   9       37.74       29.26      6.84 o 
   6   3   9      927.93     1011.32     74.09 o 
   7   3   9      197.23      202.96     10.99 o 
   8   3   9       60.72       44.64     15.28 o 
   9   3   9        6.56        2.99      6.53 o 
  10   3   9       15.42       20.57     29.68 o 
  11   3   9        3.37       -2.40     34.57 o 
  -6   4   9       48.27       53.13     32.05 o 
  -5   4   9       29.10       11.49     15.81 o 
  -4   4   9        5.03       -3.98     18.70 o 
  -3   4   9       17.04       10.90      9.30 o 
  -2   4   9       71.42       54.93      7.08 o 
  -1   4   9       12.97       11.82     11.96 o 
   0   4   9        0.01        2.41      6.04 o 
   1   4   9      146.40      152.08     12.00 o 
   2   4   9        2.65        4.49      3.70 o 
   3   4   9        0.11        0.34      5.54 o 
   4   4   9       79.56       80.82      9.62 o 
   5   4   9       62.51       67.00      7.55 o 
   6   4   9       95.78       85.75      8.80 o 
   7   4   9       35.52       30.92      8.97 o 
   8   4   9       87.82      103.72     13.64 o 
   9   4   9        2.70       -6.24     22.32 o 
  10   4   9        0.76      -23.66     23.66 o 
  11   4   9        0.55        7.70     26.33 o 
  -5   5   9       14.77       23.94     30.48 o 
  -4   5   9       52.93       43.08     20.74 o 
  -3   5   9       14.20       25.31     18.76 o 
  -2   5   9        4.38       -4.80      8.36 o 
  -1   5   9        0.01        5.14      6.54 o 
   0   5   9      574.88      571.89     51.81 o 
   1   5   9      292.81      306.21     13.15 o 
   2   5   9       42.98       45.12      6.52 o 
   3   5   9      393.47      382.93     29.68 o 
   4   5   9      836.59      914.55     42.25 o 
   5   5   9       11.46       13.34      6.56 o 
   6   5   9      888.18     1070.74    130.22 o 
   7   5   9       40.60       34.89     11.17 o 
   8   5   9      101.17       93.00     26.48 o 
   9   5   9       16.00       -3.99     16.59 o 
  10   5   9        5.52        1.58     19.00 o 
  11   5   9        9.13       -9.67     30.44 o 
  -5   6   9       30.27       -2.27     19.91 o 
  -4   6   9      139.59      147.30     21.34 o 
  -3   6   9       24.49       23.15     19.47 o 
  -2   6   9       16.63       24.20     14.81 o 
  -1   6   9       58.00       52.20     10.34 o 
   0   6   9      121.07      150.23     17.08 o 
   1   6   9        3.99        3.42     10.00 o 
   2   6   9      269.72      269.23     23.48 o 
   3   6   9       14.78        9.62      7.96 o 
   4   6   9      113.94      113.27     12.40 o 
   5   6   9       30.77       34.39     10.87 o 
   6   6   9      134.12      129.93     18.94 o 
   7   6   9        0.29        8.14     16.34 o 
   8   6   9       74.50       39.61     24.84 o 
   9   6   9       53.25       58.70     26.44 o 
  10   6   9       55.06       51.79     22.88 o 
  -4   7   9       17.12       -1.85     36.85 o 
  -3   7   9       31.44       60.32     26.00 o 
  -2   7   9       35.37       20.78     17.60 o 
  -1   7   9       52.21       43.73     33.97 o 
   0   7   9        3.37        9.17     10.16 o 
   1   7   9       28.19       19.95      9.76 o 
   2   7   9       97.40      102.31     18.24 o 
   3   7   9       19.90        1.17      9.89 o 
   4   7   9      196.49      184.59     26.40 o 
   5   7   9        2.29        1.23     12.04 o 
   6   7   9      218.72      248.09     37.25 o 
   7   7   9       26.00       24.23     16.04 o 
   8   7   9      506.75      580.26     46.05 o 
   9   7   9        0.00       38.98     37.17 o 
  10   7   9        7.25       58.75     31.23 o 
  -3   8   9       22.12       37.69     33.69 o 
  -2   8   9       31.08        8.87     19.71 o 
  -1   8   9       42.75       26.74     15.28 o 
   0   8   9       56.75       64.38     14.26 o 
   1   8   9       46.83       48.88     12.05 o 
   2   8   9      370.08      443.07     21.98 o 
   3   8   9        9.69       24.97     10.94 o 
   4   8   9        0.04        0.47      7.39 o 
   5   8   9        1.25        6.70     13.73 o 
   6   8   9      287.60      338.17     37.29 o 
   7   8   9       74.07       69.09     21.86 o 
   8   8   9      114.49       90.12     22.20 o 
   9   8   9       34.66       39.33     24.04 o 
  -1   9   9        4.18       18.38     14.56 o 
   0   9   9       46.83       45.43     13.96 o 
   1   9   9        0.16      -10.41     13.09 o 
   2   9   9        8.63      -10.24     10.24 o 
   3   9   9        6.93       -5.74     11.77 o 
   4   9   9       36.23       15.27     12.37 o 
   5   9   9       74.69       88.45     29.56 o 
   6   9   9      141.62      134.75     17.45 o 
   7   9   9       50.02       41.34     16.87 o 
   8   9   9      286.85      293.58     28.87 o 
   2  10   9       78.16       63.75     20.30 o 
   3  10   9        0.03      -13.14     13.14 o 
   4  10   9      322.16      386.52     68.05 o 
   5  10   9        2.37       -6.56     16.11 o 
  -2  -9  10        4.16        4.00     19.28 o 
  -1  -9  10        0.06      -14.40     17.60 o 
   0  -9  10        2.40       18.74     12.90 o 
   1  -9  10       41.77       27.67     13.22 o 
   2  -9  10       22.32       28.95     12.88 o 
  -4  -8  10        0.32        6.18     20.40 o 
  -3  -8  10        2.42       10.68     15.35 o 
  -2  -8  10        2.98       12.29     28.44 o 
  -1  -8  10        4.89       -4.84     13.10 o 
   0  -8  10       10.96        8.20     11.96 o 
   1  -8  10       34.58       21.12     17.60 o 
   2  -8  10       25.86       36.95     12.55 o 
   3  -8  10        4.93       20.42     26.00 o 
   4  -8  10      139.57      108.40     14.47 o 
  -5  -7  10        4.19        5.60     16.37 o 
  -4  -7  10        0.60       25.34     42.73 o 
  -3  -7  10        4.16       28.49     14.80 o 
  -2  -7  10       23.93       21.16     13.46 o 
  -1  -7  10       40.63       58.12     11.84 o 
   0  -7  10       45.30       57.61     12.67 o 
   1  -7  10        1.66        0.18      9.58 o 
   2  -7  10        5.05        2.11      8.79 o 
   3  -7  10      167.00      175.54     13.77 o 
   4  -7  10      417.37      470.22     65.29 o 
   5  -7  10        9.11       30.82     26.72 o 
   6  -7  10       18.67       13.57     15.44 o 
  -6  -6  10        0.03       16.72     15.87 o 
  -5  -6  10        2.76       20.67     13.29 o 
  -4  -6  10        3.62        5.90     12.45 o 
  -3  -6  10        1.46       -8.66      8.66 o 
  -2  -6  10       33.70       26.56      9.87 o 
  -1  -6  10       83.84       88.49      9.05 o 
   0  -6  10       11.63        0.12      7.17 o 
   1  -6  10        0.08       -9.44     24.36 o 
   2  -6  10      308.62      330.12     16.22 o 
   3  -6  10      424.83      509.30     22.40 o 
   4  -6  10      280.21      280.16     16.13 o 
   5  -6  10       12.44        4.41     10.76 o 
   6  -6  10        0.06      -13.54     13.54 o 
   7  -6  10        1.92      -11.95     13.65 o 
  -6  -5  10       32.35       40.71     14.74 o 
  -5  -5  10       18.72       17.80     14.96 o 
  -4  -5  10       12.47       21.54     12.42 o 
  -3  -5  10        3.27       -7.72      9.54 o 
  -2  -5  10        3.89        5.68      9.81 o 
  -1  -5  10        0.17        1.29      7.68 o 
   0  -5  10      145.24      152.39     11.06 o 
   1  -5  10      244.42      246.88     28.64 o 
   2  -5  10      466.30      519.76     24.39 o 
   3  -5  10      516.20      614.02     24.63 o 
   4  -5  10       31.23       30.48     15.20 o 
   5  -5  10       59.92       86.98     12.45 o 
   6  -5  10        7.26       -3.83     11.54 o 
   7  -5  10        7.39       -2.95     16.20 o 
   8  -5  10        5.17       -1.93     14.40 o 
  -7  -4  10        1.03      -14.42     14.42 o 
  -6  -4  10       23.62       17.12     14.17 o 
  -5  -4  10        0.41        3.17      9.93 o 
  -4  -4  10       43.42       31.88     19.24 o 
  -3  -4  10       93.63       88.63     10.64 o 
  -2  -4  10       26.76       38.32     10.39 o 
  -1  -4  10        1.80       11.15      6.11 o 
   0  -4  10      724.63      791.55     26.27 o 
   1  -4  10       91.45       86.82     22.72 o 
   2  -4  10      612.19      663.63     20.95 o 
   3  -4  10        1.07      -11.83     12.04 o 
   4  -4  10       13.27       22.44      8.27 o 
   5  -4  10        4.05        9.24     11.06 o 
   6  -4  10       30.66       39.73     17.24 o 
   7  -4  10        1.00       -4.06     14.80 o 
   8  -4  10       24.80       57.35     33.29 o 
   9  -4  10        4.98        7.18     17.29 o 
  -7  -3  10        5.38       12.06     19.96 o 
  -6  -3  10       30.54       19.13     17.05 o 
  -5  -3  10       34.17       22.08     10.71 o 
  -4  -3  10       26.78       26.18      7.48 o 
  -3  -3  10       11.84       29.91      9.21 o 
  -2  -3  10        0.03        6.46      7.30 o 
  -1  -3  10      869.67      950.68     29.74 o 
   0  -3  10        0.05       -2.83      5.69 o 
   1  -3  10       18.99        6.34      6.53 o 
   2  -3  10       47.86       43.66     11.64 o 
   3  -3  10      117.06      102.28      7.85 o 
   4  -3  10      137.41      137.37     10.62 o 
   5  -3  10      111.87       88.31     15.37 o 
   6  -3  10      168.86      133.36     25.44 o 
   7  -3  10        0.16        3.56     11.15 o 
   8  -3  10      173.58      213.82     43.65 o 
   9  -3  10        2.58       -2.41     14.74 o 
  -7  -2  10       67.80       91.11     20.87 o 
  -6  -2  10       16.56       22.16     18.38 o 
  -5  -2  10        0.00       -3.20      9.08 o 
  -4  -2  10       82.67       71.74     20.48 o 
  -3  -2  10        0.01        5.91      8.16 o 
  -2  -2  10      837.30      811.68     76.93 o 
  -1  -2  10       22.08       28.41     11.12 o 
   0  -2  10      101.78       89.45      8.49 o 
   1  -2  10        6.18        4.06      9.20 o 
   2  -2  10       73.43       67.03     12.28 o 
   3  -2  10        1.76        0.83      4.44 o 
   4  -2  10        8.48        5.07      5.57 o 
   5  -2  10       17.92       31.42     10.75 o 
   6  -2  10        0.00        5.56     31.68 o 
   7  -2  10       16.38        7.88      9.90 o 
   8  -2  10        0.10       -9.55     11.49 o 
   9  -2  10        1.23       10.79     28.84 o 
  10  -2  10      130.58      120.95     19.84 o 
  -7  -1  10       76.50      120.34     72.13 o 
  -6  -1  10       25.94       14.00     16.04 o 
  -5  -1  10        0.07       -7.19      9.05 o 
  -4  -1  10        0.00        4.81     10.40 o 
  -3  -1  10      307.27      337.50     16.84 o 
  -2  -1  10       29.44       19.48     11.24 o 
  -1  -1  10        3.46        3.82      5.86 o 
   0  -1  10      227.87      214.95     24.24 o 
   1  -1  10       10.65       13.13      5.66 o 
   2  -1  10        0.55        6.25      6.00 o 
   3  -1  10       89.44       85.96      7.28 o 
   4  -1  10       79.77       72.39      8.21 o 
   5  -1  10      141.31      140.58      9.63 o 
   6  -1  10        3.23       15.63      9.98 o 
   7  -1  10       19.13       29.21     13.99 o 
   8  -1  10      145.96      160.62     28.40 o 
   9  -1  10       28.19       41.60     23.36 o 
  10  -1  10      857.42      932.51     41.46 o 
  -7   0  10        1.70        7.69     15.53 o 
  -6   0  10        6.07       12.91     21.52 o 
  -5   0  10       10.71        7.20      8.80 o 
  -4   0  10       91.74       78.62     10.08 o 
  -3   0  10        8.30        3.22     12.36 o 
  -2   0  10       31.74       32.28      7.31 o 
  -1   0  10      117.54      104.78     12.28 o 
   0   0  10      102.80       85.96      9.64 o 
   1   0  10        7.17        9.68      4.93 o 
   2   0  10       61.68       66.54      6.63 o 
   3   0  10        8.74       11.24      7.41 o 
   4   0  10        0.17       11.81      7.63 o 
   5   0  10        8.13       10.57      6.90 o 
   6   0  10       38.42       33.93      8.84 o 
   7   0  10       12.12       11.33     13.60 o 
   8   0  10      134.67      160.22     37.45 o 
   9   0  10      230.08      266.04     22.81 o 
  10   0  10       65.22       45.72     19.26 o 
  -7   1  10        1.68        6.74     17.59 o 
  -6   1  10       53.13       60.52     14.17 o 
  -5   1  10       62.00       36.52     11.10 o 
  -4   1  10       41.83       39.89      9.36 o 
  -3   1  10        8.13       -1.22      7.14 o 
  -2   1  10      121.21      104.13      8.80 o 
  -1   1  10       12.40        4.76      6.19 o 
   0   1  10      116.13      116.86     10.84 o 
   1   1  10       94.19       84.23      7.76 o 
   2   1  10      258.06      237.94     12.12 o 
   3   1  10       85.96       68.60      9.46 o 
   4   1  10      201.18      201.91     18.92 o 
   5   1  10       13.92       -1.60      6.54 o 
   6   1  10        5.06       15.10      6.07 o 
   7   1  10        5.21       -3.23      8.54 o 
   8   1  10      673.16      775.99     71.85 o 
   9   1  10       15.98       15.34     12.22 o 
  10   1  10       69.37       76.61     15.92 o 
  -6   2  10       43.94       44.48     14.81 o 
  -5   2  10       12.79       23.12     15.14 o 
  -4   2  10       68.33       79.31     12.92 o 
  -3   2  10       36.35       36.54      8.22 o 
  -2   2  10        1.10       -2.94      7.14 o 
  -1   2  10      134.86      106.64      8.30 o 
   0   2  10      619.22      617.90     31.32 o 
   1   2  10      165.39      152.55     20.20 o 
   2   2  10      190.79      174.94     16.36 o 
   3   2  10      155.72      168.07     11.65 o 
   4   2  10       98.61       97.53     17.92 o 
   5   2  10      248.32      246.13     18.44 o 
   6   2  10      427.92      455.99     20.59 o 
   7   2  10       36.17       48.64     10.41 o 
   8   2  10      134.40      152.24     13.06 o 
   9   2  10        2.95       24.79     14.38 o 
  10   2  10       10.76       15.27     13.40 o 
  11   2  10        3.20       -5.68     19.20 o 
  -6   3  10        3.98       20.44     13.59 o 
  -5   3  10        0.25       -0.28     20.36 o 
  -4   3  10       41.60       36.48     11.41 o 
  -3   3  10        0.25        8.78      7.55 o 
  -2   3  10      179.89      194.16     31.92 o 
  -1   3  10       22.98       26.87     18.04 o 
   0   3  10      275.21      272.13     17.08 o 
   1   3  10        1.38       -4.05      5.06 o 
   2   3  10      454.76      391.61     21.56 o 
   3   3  10       17.04       24.80      7.07 o 
   4   3  10       13.40       14.80      9.24 o 
   5   3  10       81.85       64.59      8.38 o 
   6   3  10      390.31      397.20     15.41 o 
   7   3  10        1.22        2.88     17.52 o 
   8   3  10       43.92       40.01     10.63 o 
   9   3  10        2.27       18.12     15.19 o 
  10   3  10        1.77       -4.00     28.96 o 
  -5   4  10       67.99       52.39     20.08 o 
  -4   4  10        6.86       -4.67     17.25 o 
  -3   4  10       51.98       44.14     16.40 o 
  -2   4  10      221.02      228.92     29.04 o 
  -1   4  10       73.69       59.62     10.80 o 
   0   4  10       60.30       32.55      7.73 o 
   1   4  10       68.78       75.59      9.28 o 
   2   4  10       15.30       15.86     13.52 o 
   3   4  10      100.50       86.32     14.60 o 
   4   4  10      151.14      132.59     11.26 o 
   5   4  10      128.96      121.47     10.11 o 
   6   4  10        0.64       -7.30      7.87 o 
   7   4  10      156.98      171.89     24.08 o 
   8   4  10       10.44       -0.86     17.76 o 
   9   4  10        0.00        9.04     15.46 o 
  10   4  10        0.08       -5.97     18.89 o 
  -4   5  10        9.53       -9.23     23.60 o 
  -3   5  10       16.14       27.04     20.34 o 
  -2   5  10      105.24      132.53     20.04 o 
  -1   5  10       48.18       37.54     10.72 o 
   0   5  10       33.47       33.60      7.32 o 
   1   5  10        0.02        9.89      6.89 o 
   2   5  10        8.94        6.66      7.56 o 
   3   5  10        2.32        3.37      6.12 o 
   4   5  10       81.52       76.00     10.04 o 
   5   5  10       11.16       10.97     18.80 o 
   6   5  10       12.87       16.90     13.24 o 
   7   5  10       28.24       40.48     19.16 o 
   8   5  10       32.19       -6.20     15.59 o 
   9   5  10        5.03        6.76     14.61 o 
  10   5  10      142.48      159.72     31.69 o 
  -4   6  10       16.93        0.94      7.38 o 
  -3   6  10       19.48       -1.78     27.14 o 
  -2   6  10      109.74       58.86     19.26 o 
  -1   6  10       17.00        1.62     18.70 o 
   0   6  10       43.54       41.22      9.47 o 
   1   6  10        9.61        7.96      8.59 o 
   2   6  10      110.10      113.90     12.71 o 
   3   6  10       71.41       55.44     16.32 o 
   4   6  10      185.80      230.06     23.48 o 
   5   6  10       12.10       15.23     14.32 o 
   6   6  10       17.57       15.01     12.36 o 
   7   6  10        4.89        2.99     12.51 o 
   8   6  10       94.76      103.86     18.14 o 
   9   6  10        5.20       -2.05      7.56 o 
  10   6  10       97.45      161.70     41.13 o 
  -3   7  10       20.94      -19.75     22.97 o 
  -2   7  10       65.33       90.56     28.30 o 
  -1   7  10        0.61       14.31     18.68 o 
   0   7  10        3.42       -5.90     10.78 o 
   1   7  10       14.14        7.41     10.29 o 
   2   7  10       43.96       54.87     11.44 o 
   3   7  10      103.71       98.26     13.22 o 
   4   7  10       21.86       35.60     12.15 o 
   5   7  10        3.86       10.06     15.11 o 
   6   7  10        1.33        4.12      7.22 o 
   7   7  10       28.68       15.20     13.01 o 
   8   7  10       60.09      100.74     17.11 o 
   9   7  10       53.07       49.92     21.81 o 
  -1   8  10       26.11       29.24     20.37 o 
   0   8  10        4.67        1.35     15.94 o 
   1   8  10        2.80      -12.40     38.73 o 
   2   8  10        0.24       12.62     10.91 o 
   3   8  10       61.87       68.25     13.44 o 
   4   8  10      102.29       77.30     30.32 o 
   5   8  10        0.61        3.44     14.72 o 
   6   8  10      186.29      204.46     23.36 o 
   7   8  10        1.50        7.40     13.82 o 
   8   8  10       59.43       98.70     21.36 o 
   1   9  10       12.63       30.69     16.26 o 
   2   9  10      161.35      143.54     22.02 o 
   3   9  10        1.40        6.71     12.36 o 
   4   9  10        3.75      -17.12     18.33 o 
   5   9  10       10.83       13.22     15.94 o 
   6   9  10       73.50       83.87     44.17 o 
  -2  -8  11        7.11        6.32     21.52 o 
  -1  -8  11       22.20       31.64     15.60 o 
   0  -8  11       18.97        8.27     26.84 o 
   1  -8  11        5.04        2.80     19.17 o 
   2  -8  11        0.76       -1.80     14.18 o 
   3  -8  11        0.14        1.03     25.12 o 
  -3  -7  11        3.11      -10.76     10.76 o 
  -2  -7  11        0.84       -0.56     10.75 o 
  -1  -7  11        7.41        3.46     13.16 o 
   0  -7  11        5.02        5.30     12.84 o 
   1  -7  11       67.19       85.55     13.89 o 
   2  -7  11       71.73       83.36     15.28 o 
   3  -7  11      143.93      140.11     18.91 o 
   4  -7  11      282.53      340.57     37.53 o 
   5  -7  11      190.56      248.59     40.33 o 
  -4  -6  11       10.74       -1.18     17.96 o 
  -3  -6  11       37.10       42.29     13.32 o 
  -2  -6  11        0.03       -0.29      6.92 o 
  -1  -6  11       14.36        7.52      9.88 o 
   0  -6  11       81.84      110.90     15.12 o 
   1  -6  11        2.65        6.38     10.38 o 
   2  -6  11      768.45      885.70     34.27 o 
   3  -6  11        2.51        3.37     11.03 o 
   4  -6  11      108.82      124.58     30.00 o 
   5  -6  11        5.56       15.56     15.71 o 
   6  -6  11        2.65        1.27     15.20 o 
  -5  -5  11       12.91       40.81     15.18 o 
  -4  -5  11       20.71        9.78     11.65 o 
  -3  -5  11        9.85       11.66     10.45 o 
  -2  -5  11        3.44        7.92      8.78 o 
  -1  -5  11       24.06       32.52      8.78 o 
   0  -5  11        1.37       -1.03      7.76 o 
   1  -5  11      163.34      152.82     17.92 o 
   2  -5  11        3.84        7.68      9.16 o 
   3  -5  11       85.17       87.28     16.23 o 
   4  -5  11        0.27       20.15     14.89 o 
   5  -5  11        2.98        6.20     14.24 o 
   6  -5  11        9.08       -1.79     13.03 o 
   7  -5  11        1.75       14.52     15.55 o 
  -5  -4  11       32.50       31.84     13.11 o 
  -4  -4  11       21.10       27.12     12.16 o 
  -3  -4  11        3.48        0.28      8.82 o 
  -2  -4  11       29.33       18.38     12.36 o 
  -1  -4  11       18.42       15.64      9.30 o 
   0  -4  11      522.68      558.72     21.48 o 
   1  -4  11      128.80      141.50     14.88 o 
   2  -4  11       47.99       38.76      8.00 o 
   3  -4  11       30.74       32.05     14.86 o 
   4  -4  11       12.18       11.02     13.68 o 
   5  -4  11       14.03        3.69      7.16 o 
   6  -4  11        1.19        2.12     11.29 o 
   7  -4  11       12.02        2.53     12.82 o 
   8  -4  11        5.95       34.69     16.86 o 
  -6  -3  11        0.23        5.86     17.04 o 
  -5  -3  11       92.36      100.42     16.18 o 
  -4  -3  11        1.53       15.69      9.92 o 
  -3  -3  11        0.00        0.00     13.12 o 
  -2  -3  11       16.93       22.86     10.12 o 
  -1  -3  11       39.91       53.56     14.48 o 
   0  -3  11        8.51       10.86      6.74 o 
   1  -3  11        1.58        0.00      6.22 o 
   2  -3  11       54.13       60.70      8.25 o 
   3  -3  11       30.52       15.89      8.77 o 
   4  -3  11       79.75       97.94     15.52 o 
   5  -3  11       47.81       44.90     13.61 o 
   6  -3  11       23.04       26.16     17.63 o 
   7  -3  11        8.41       10.78     16.58 o 
   8  -3  11        1.26       -5.83     17.23 o 
   9  -3  11        5.70       10.11     15.16 o 
  -6  -2  11       44.37       76.80     19.00 o 
  -5  -2  11       33.91       27.97     12.59 o 
  -4  -2  11        2.68        4.35      8.76 o 
  -3  -2  11        3.70       -5.64      8.40 o 
  -2  -2  11      171.08      178.84     14.54 o 
  -1  -2  11        0.00        9.25      8.46 o 
   0  -2  11       30.98       40.50     14.04 o 
   1  -2  11      131.11      110.19     13.84 o 
   2  -2  11       31.39       22.92      6.34 o 
   3  -2  11        3.13       10.25      8.76 o 
   4  -2  11       66.08       75.50     18.40 o 
   5  -2  11       12.08        5.39     14.64 o 
   6  -2  11        0.05       -0.70     21.52 o 
   7  -2  11       87.95       81.35     16.52 o 
   8  -2  11        0.34       -5.93     27.16 o 
   9  -2  11        2.12       10.17     20.48 o 
  -6  -1  11      100.80       68.21     36.37 o 
  -5  -1  11        9.12       15.54      9.60 o 
  -4  -1  11       26.90       30.04     13.20 o 
  -3  -1  11       16.12       20.24      8.09 o 
  -2  -1  11       28.55       29.23      9.52 o 
  -1  -1  11       50.14       57.96     16.84 o 
   0  -1  11        7.83       10.08      5.95 o 
   1  -1  11       12.90       18.86      6.60 o 
   2  -1  11      300.11      278.06     16.69 o 
   3  -1  11       53.28       55.40      9.54 o 
   4  -1  11       51.59       36.58     12.00 o 
   5  -1  11        8.83        5.77      6.96 o 
   6  -1  11      139.88      119.44     30.80 o 
   7  -1  11       22.77        2.89     15.09 o 
   8  -1  11       12.68        7.87     14.83 o 
   9  -1  11       98.92       85.91     16.83 o 
  -6   0  11        0.93        9.22     13.58 o 
  -5   0  11        1.34       -4.01      9.89 o 
  -4   0  11        5.99        5.37     13.60 o 
  -3   0  11        3.55       16.49      8.80 o 
  -2   0  11        0.04        9.37      7.46 o 
  -1   0  11       82.13       88.29      9.15 o 
   0   0  11      193.97      180.59     10.46 o 
   1   0  11      242.30      230.42     36.09 o 
   2   0  11      404.18      392.36     20.61 o 
   3   0  11       46.17       35.95     12.40 o 
   4   0  11       14.88       21.96     11.56 o 
   5   0  11      165.95      141.53     12.15 o 
   6   0  11       52.66       61.75     15.16 o 
   7   0  11        3.81       17.95     15.78 o 
   8   0  11       74.33       68.96     15.11 o 
   9   0  11       10.84        2.50     33.09 o 
  10   0  11        4.80        9.18     14.66 o 
  -5   1  11        4.09       16.29     24.44 o 
  -4   1  11        0.61        1.61      9.67 o 
  -3   1  11        1.18       -4.81      7.95 o 
  -2   1  11      168.57      159.52     11.34 o 
  -1   1  11        1.96        2.08     10.40 o 
   0   1  11      185.14      182.10     10.11 o 
   1   1  11        6.77       14.03      7.16 o 
   2   1  11       20.69       30.11     11.18 o 
   3   1  11      102.72       92.69     12.24 o 
   4   1  11      324.60      333.82     20.84 o 
   5   1  11       58.54       68.41     10.37 o 
   6   1  11       29.90       24.63      8.63 o 
   7   1  11       52.04       27.79     12.88 o 
   8   1  11      172.76      180.03     33.53 o 
   9   1  11       21.50       15.04     19.52 o 
  10   1  11       79.63      101.93     29.97 o 
  -5   2  11        6.70        5.49     15.16 o 
  -4   2  11       23.35       36.82     13.63 o 
  -3   2  11       12.94       15.80     12.36 o 
  -2   2  11        1.84       10.72      7.35 o 
  -1   2  11       22.93       40.15      8.91 o 
   0   2  11       12.81        5.78      7.07 o 
   1   2  11        9.24        2.70      6.17 o 
   2   2  11      270.87      226.13     15.54 o 
   3   2  11       35.59       20.70     10.76 o 
   4   2  11       24.19       17.05      8.78 o 
   5   2  11        3.37        1.30      6.25 o 
   6   2  11       64.86       61.10     12.32 o 
   7   2  11       65.10       61.67     11.29 o 
   8   2  11       87.38       84.69     17.88 o 
   9   2  11      116.14      128.36     25.60 o 
  10   2  11       15.13       56.65     42.97 o 
  -5   3  11       62.63       63.25     18.44 o 
  -4   3  11        2.11       -8.96     16.00 o 
  -3   3  11        3.16        3.21     10.38 o 
  -2   3  11       21.65       23.67     15.92 o 
  -1   3  11       26.46       27.75      7.62 o 
   0   3  11       69.40       79.10      8.20 o 
   1   3  11       78.76       58.89      8.53 o 
   2   3  11       13.06       10.29      7.30 o 
   3   3  11       99.78       84.35     10.42 o 
   4   3  11        2.89        7.42      9.33 o 
   5   3  11       34.41       32.83     14.48 o 
   6   3  11      198.90      193.23     14.09 o 
   7   3  11        2.55       31.81     12.84 o 
   8   3  11       77.36       73.89     14.95 o 
   9   3  11       14.35       25.71     22.61 o 
  10   3  11       71.56      101.38     47.85 o 
  -4   4  11        6.13        8.43     12.59 o 
  -3   4  11       17.67       -0.21     13.65 o 
  -2   4  11       87.18       83.20     12.18 o 
  -1   4  11       26.66       27.10      8.64 o 
   0   4  11       21.76       12.54      8.26 o 
   1   4  11       51.88       60.44      9.26 o 
   2   4  11      157.70      127.65     11.88 o 
   3   4  11        2.20        2.54      8.13 o 
   4   4  11       72.81       64.73      9.83 o 
   5   4  11        0.06       15.29      9.16 o 
   6   4  11      151.05      146.99     16.47 o 
   7   4  11       11.83       26.14     17.18 o 
   8   4  11      132.50      121.89     20.20 o 
   9   4  11       28.23       41.61     19.10 o 
  10   4  11      324.45      402.75     41.60 o 
  -3   5  11       12.76       25.06     22.44 o 
  -2   5  11       32.76        9.96     20.53 o 
  -1   5  11       36.04       24.84     11.88 o 
   0   5  11       57.46       41.81     12.09 o 
   1   5  11       10.97       11.41      7.62 o 
   2   5  11       87.66       86.66     10.22 o 
   3   5  11       10.62        9.52     11.06 o 
   4   5  11        2.44       -8.91     12.11 o 
   5   5  11       33.08       15.31     12.15 o 
   6   5  11       74.28       73.67     13.60 o 
   7   5  11        1.90        9.27     31.88 o 
   8   5  11       52.59       35.70     15.46 o 
   9   5  11       58.06       44.39     21.12 o 
  -2   6  11       23.59       53.02     28.13 o 
  -1   6  11       19.44       14.51     19.08 o 
   0   6  11       25.30       33.65     22.44 o 
   1   6  11       10.67        1.59     12.72 o 
   2   6  11       33.31       23.44      9.40 o 
   3   6  11        0.66       -8.41      9.44 o 
   4   6  11        4.98        7.40     12.15 o 
   5   6  11      100.49      105.63     17.88 o 
   6   6  11       41.39       29.33     15.31 o 
   7   6  11        0.57        7.55     22.04 o 
   8   6  11      142.74      116.72     20.97 o 
   9   6  11       17.52       29.78     24.44 o 
  -1   7  11        0.38       -1.58     21.96 o 
   0   7  11       17.37       20.22     22.02 o 
   1   7  11        1.25       13.91     12.78 o 
   2   7  11       27.09       30.52     17.16 o 
   3   7  11        2.40      -10.67     10.67 o 
   4   7  11       95.70       97.41     23.08 o 
   5   7  11        5.98       -8.06     14.02 o 
   6   7  11        1.56       -5.55     15.23 o 
   7   7  11       27.81       26.23     20.18 o 
   8   7  11       65.28       43.76     19.84 o 
   1   8  11        4.44        5.68     13.54 o 
   2   8  11        0.46       -1.51     12.88 o 
   3   8  11       74.07       57.87     15.96 o 
   4   8  11       65.63       42.71     16.17 o 
   5   8  11        4.13       -1.60     15.03 o 
   6   8  11       44.49       36.27     16.30 o 
  -1  -7  12      123.04      147.05     19.85 o 
   0  -7  12        1.41       20.78     23.74 o 
   1  -7  12        7.35      -13.56     25.43 o 
   2  -7  12        0.95        4.77     17.52 o 
  -2  -6  12       48.67       38.00     13.51 o 
  -1  -6  12       11.34        3.91     13.53 o 
   0  -6  12        5.64       -4.21     20.00 o 
   1  -6  12        0.40      -12.27     21.14 o 
   2  -6  12      111.69      109.73     20.44 o 
   3  -6  12        4.43        9.50     14.04 o 
   4  -6  12       47.09       52.84     17.51 o 
   5  -6  12      103.70      103.40     27.60 o 
  -3  -5  12       60.08       65.15     18.36 o 
  -2  -5  12       11.82        5.31     11.92 o 
  -1  -5  12       17.47       24.76     13.64 o 
   0  -5  12       19.31        9.80      8.19 o 
   1  -5  12      151.93      171.65     26.00 o 
   2  -5  12        0.01      -12.06     13.92 o 
   3  -5  12       16.19       27.83     18.01 o 
   4  -5  12       64.05       75.61     17.91 o 
   5  -5  12        5.38       -0.27     14.27 o 
   6  -5  12       17.29       23.49     29.60 o 
  -4  -4  12       13.86       23.76     13.60 o 
  -3  -4  12       70.53       96.07     23.28 o 
  -2  -4  12        7.84       18.44     11.02 o 
  -1  -4  12       14.11       10.92      8.65 o 
   0  -4  12       57.31       47.01     16.00 o 
   1  -4  12        0.14       -9.53      9.53 o 
   2  -4  12        0.62        8.27     16.55 o 
   3  -4  12        2.45        4.00     14.97 o 
   4  -4  12       12.05       11.92     15.20 o 
   5  -4  12       49.32        2.80     39.65 o 
   6  -4  12       92.32       95.44     22.17 o 
   7  -4  12       50.44       42.60     17.68 o 
  -4  -3  12       30.23       36.88     13.70 o 
  -3  -3  12        1.47        1.24      9.87 o 
  -2  -3  12        3.60       13.00     12.04 o 
  -1  -3  12        2.97       12.67      9.57 o 
   0  -3  12        6.14        8.84     10.15 o 
   1  -3  12        4.38        7.64     10.80 o 
   2  -3  12       15.95        7.34      9.15 o 
   3  -3  12       29.77       30.70     15.64 o 
   4  -3  12      124.02      125.10     16.38 o 
   5  -3  12       35.38       42.10     13.69 o 
   6  -3  12       28.89       34.92     14.70 o 
   7  -3  12        1.77        3.27     18.94 o 
   8  -3  12      103.12       87.24     20.78 o 
  -4  -2  12       22.87       27.85     14.20 o 
  -3  -2  12       18.73       39.68     12.84 o 
  -2  -2  12        0.46        4.78     11.56 o 
  -1  -2  12        0.56        6.03      9.96 o 
   0  -2  12        1.70       -2.40     10.01 o 
   1  -2  12       78.00       52.98     11.11 o 
   2  -2  12       20.45       16.65     10.35 o 
   3  -2  12       63.02       64.59     11.20 o 
   4  -2  12      131.47      133.23     17.55 o 
   5  -2  12       25.17        8.41     12.09 o 
   6  -2  12       15.99       -6.01     12.40 o 
   7  -2  12      121.25      121.90     20.67 o 
   8  -2  12       19.10        2.17     15.16 o 
  -5  -1  12       23.42       34.32     15.07 o 
  -4  -1  12       16.56        5.69     10.03 o 
  -3  -1  12        0.44       -7.13     11.92 o 
  -2  -1  12        9.42       23.88     11.94 o 
  -1  -1  12        1.95       -6.44      7.36 o 
   0  -1  12       34.58       30.17      9.92 o 
   1  -1  12       12.21       11.76      9.51 o 
   2  -1  12       62.41       48.60     13.08 o 
   3  -1  12        3.58        7.21      8.01 o 
   4  -1  12       33.06       18.30     14.72 o 
   5  -1  12       56.94       64.73     16.55 o 
   6  -1  12       64.15       72.17     19.44 o 
   7  -1  12        4.54        2.11     13.41 o 
   8  -1  12       19.32        5.23     14.84 o 
  -4   0  12        7.11      -11.30     11.30 o 
  -3   0  12       35.97       26.58     15.56 o 
  -2   0  12       28.90       10.32     16.40 o 
  -1   0  12        9.09       21.71      8.80 o 
   0   0  12        7.61       16.80     10.00 o 
   1   0  12       20.67        8.81     12.76 o 
   2   0  12       84.07       78.18     14.84 o 
   3   0  12       40.64       27.68     10.14 o 
   4   0  12       64.34       45.15     11.44 o 
   5   0  12        2.71        5.01      8.75 o 
   6   0  12       94.37       88.32     19.82 o 
   7   0  12        1.02       23.08     23.52 o 
   8   0  12       81.28       94.74     23.56 o 
   9   0  12       44.41       48.09     17.25 o 
  -4   1  12        0.01      -10.93     10.93 o 
  -3   1  12      110.37       85.98     15.44 o 
  -2   1  12       39.54       46.98     11.01 o 
  -1   1  12        1.22       -3.42      9.32 o 
   0   1  12      110.69      108.92     13.68 o 
   1   1  12       55.76       53.92     10.93 o 
   2   1  12      143.42      111.51     11.90 o 
   3   1  12       27.51       19.00     11.67 o 
   4   1  12       21.15        3.97      9.64 o 
   5   1  12       33.35       11.51     10.67 o 
   6   1  12        0.11        1.10     15.72 o 
   7   1  12       15.87       10.19     13.24 o 
   8   1  12       19.19       25.29     21.73 o 
   9   1  12        7.80       27.12     17.41 o 
  -4   2  12      273.10      248.05     26.40 o 
  -3   2  12        2.46        4.98     13.47 o 
  -2   2  12        0.01       -6.46     10.63 o 
  -1   2  12       33.87       42.21     12.18 o 
   0   2  12      101.98       85.32     11.17 o 
   1   2  12       23.66       21.77     11.54 o 
   2   2  12       39.80       36.73     10.89 o 
   3   2  12       20.92       26.04     13.56 o 
   4   2  12       17.54       18.62     10.11 o 
   5   2  12       84.43       87.89     11.72 o 
   6   2  12        0.64      -14.36     29.88 o 
   7   2  12        1.56       -9.61     14.64 o 
   8   2  12        2.05       11.60     12.99 o 
   9   2  12       40.56       31.04     30.24 o 
  -3   3  12        3.14        5.82     25.24 o 
  -2   3  12        2.67      -10.74     12.40 o 
  -1   3  12        3.41       -9.71     12.00 o 
   0   3  12        0.06        0.22     12.35 o 
   1   3  12       55.95       63.62     12.49 o 
   2   3  12        1.88        8.07     10.78 o 
   3   3  12       11.81        5.54     10.97 o 
   4   3  12      143.92      135.86     16.30 o 
   5   3  12        0.24       -1.73      6.36 o 
   6   3  12        0.45        3.30      9.96 o 
   7   3  12       24.27       26.05     36.29 o 
   8   3  12       92.15       62.05     27.22 o 
   9   3  12        0.68       15.92     38.33 o 
  -3   4  12        1.59      -15.70     20.00 o 
  -2   4  12        7.44        6.60     14.77 o 
  -1   4  12        2.02        7.83      9.89 o 
   0   4  12       37.67       38.70     17.56 o 
   1   4  12       33.07       28.48      9.85 o 
   2   4  12       25.37       22.76     19.52 o 
   3   4  12        9.01       -7.15     11.58 o 
   4   4  12        0.17       -2.65      9.96 o 
   5   4  12       15.50       20.83     13.30 o 
   6   4  12        6.81       -3.01     17.68 o 
   7   4  12       48.17       68.93     18.88 o 
   8   4  12        3.30       10.81     20.68 o 
  -2   5  12        0.27       -0.39     16.68 o 
  -1   5  12        1.30       -4.52     17.61 o 
   0   5  12       37.10       18.62     18.76 o 
   1   5  12        2.39      -13.45     13.45 o 
   2   5  12        2.91      -11.27     12.89 o 
   3   5  12        1.77        5.14     15.52 o 
   4   5  12       30.05       40.67     16.66 o 
   5   5  12        2.25        9.29     14.74 o 
   6   5  12      122.96      143.17     22.51 o 
   7   5  12       15.22       14.05     17.54 o 
   8   5  12        2.01      -12.80     13.92 o 
  -1   6  12        0.51      -16.70     21.29 o 
   0   6  12        1.26      -17.22     17.22 o 
   1   6  12        0.02       -2.37      7.51 o 
   2   6  12        7.24       11.75     14.44 o 
   3   6  12        0.01       23.13     18.67 o 
   4   6  12       67.97       47.67     17.51 o 
   5   6  12       94.16      110.70     20.26 o 
   6   6  12        6.72       -8.53     19.60 o 
   7   6  12        3.54       20.52     19.43 o 
   1   7  12       57.91       80.74     30.20 o 
   2   7  12       52.14       51.21     16.47 o 
   3   7  12       80.04       83.94     17.67 o 
   4   7  12      172.41      138.95     19.36 o 
   5   7  12       48.53       46.11     32.49 o 
   6   7  12       21.70        0.39     18.60 o 
  -1  -5  13       34.16       23.20     13.45 o 
   0  -5  13       10.64       32.81     28.16 o 
   1  -5  13        3.65       24.84     18.53 o 
   2  -5  13        4.70        4.80     28.76 o 
   3  -5  13        0.65       24.68     19.15 o 
   4  -5  13       17.97       20.42     15.43 o 
  -2  -4  13       22.98       40.32     12.66 o 
  -1  -4  13        2.10        8.00     14.51 o 
   0  -4  13        0.11       12.62     16.00 o 
   1  -4  13       24.70       38.16     18.41 o 
   2  -4  13        5.99        5.97     15.53 o 
   3  -4  13        1.38      -11.40     16.72 o 
   4  -4  13        6.65        0.70     15.13 o 
   5  -4  13        0.48      -15.65     20.27 o 
  -3  -3  13        0.73       -9.47     13.18 o 
  -2  -3  13        2.92      -14.51     14.51 o 
  -1  -3  13       14.65       15.75     15.59 o 
   0  -3  13        5.19        4.81     20.28 o 
   1  -3  13        1.97       -6.44     11.19 o 
   2  -3  13       32.28       39.32     25.47 o 
   3  -3  13        7.90        5.51     14.98 o 
   4  -3  13       53.60       62.00     15.85 o 
   5  -3  13       11.46       26.96     22.44 o 
   6  -3  13       23.11       39.39     19.60 o 
  -3  -2  13        2.00        1.25     16.07 o 
  -2  -2  13        0.03       -6.02     12.86 o 
  -1  -2  13        2.98      -12.68     12.68 o 
   0  -2  13       86.88       44.36     14.42 o 
   1  -2  13       49.63       82.47     15.81 o 
   2  -2  13        1.19       -9.38     13.32 o 
   3  -2  13       68.22       95.20     17.12 o 
   4  -2  13      101.95      108.91     18.13 o 
   5  -2  13       44.53       23.30     17.64 o 
   6  -2  13       19.55       -1.09     14.68 o 
   7  -2  13        3.94      -11.16     19.08 o 
  -3  -1  13        3.66       10.06     12.99 o 
  -2  -1  13       53.26       50.55     30.52 o 
  -1  -1  13      230.93      243.49     26.84 o 
   0  -1  13       34.72       30.71     12.88 o 
   1  -1  13        4.53       21.15     11.75 o 
   2  -1  13       62.71       52.61     12.51 o 
   3  -1  13       22.95       33.89     11.30 o 
   4  -1  13       11.60        8.29     13.00 o 
   5  -1  13       50.90       36.92     14.62 o 
   6  -1  13        2.22       21.40     30.40 o 
   7  -1  13        3.18       -0.81     23.16 o 
  -3   0  13       31.92        3.99      7.38 o 
  -2   0  13      179.92      155.53     16.44 o 
  -1   0  13        7.91       19.46     10.93 o 
   0   0  13       41.24       36.71     12.92 o 
   1   0  13        0.67       -3.08     11.62 o 
   2   0  13        7.56       12.34     12.14 o 
   3   0  13        0.96        4.00     12.08 o 
   4   0  13      110.06       98.62     26.60 o 
   5   0  13        2.02       -2.88     12.36 o 
   6   0  13        1.77        6.43     13.51 o 
   7   0  13       71.56       57.49     29.28 o 
   8   0  13        0.02      -27.81     27.81 o 
  -3   1  13      170.39      223.50     21.44 o 
  -2   1  13      105.74       93.73     16.20 o 
  -1   1  13       18.38       -0.27     12.67 o 
   0   1  13        0.41       -5.12     10.96 o 
   1   1  13        2.59       -9.32     11.59 o 
   2   1  13        0.10        8.72     13.91 o 
   3   1  13       25.51        4.97     15.56 o 
   4   1  13       17.39        4.49     12.18 o 
   5   1  13       12.38       18.73     12.40 o 
   6   1  13       16.78        2.35     12.04 o 
   7   1  13        2.85        1.98     23.81 o 
   8   1  13       26.31        0.26     16.83 o 
  -2   2  13       76.59       98.10     17.20 o 
  -1   2  13        2.34        9.74     10.48 o 
   0   2  13       16.75       17.83     13.69 o 
   1   2  13        2.51        0.91     10.61 o 
   2   2  13        0.11       -5.82     13.62 o 
   3   2  13       42.86       48.65     13.93 o 
   4   2  13        0.03       -3.25     10.69 o 
   5   2  13        0.51       -1.49     12.55 o 
   6   2  13        6.48       -0.76     11.94 o 
   7   2  13       25.41       26.33     14.73 o 
   8   2  13        0.24       36.65     36.65 o 
  -2   3  13       11.99       -1.02     15.18 o 
  -1   3  13        7.19        9.22     12.48 o 
   0   3  13       16.05       18.18     14.94 o 
   1   3  13        2.39        8.64     15.96 o 
   2   3  13        6.72       -6.37     15.82 o 
   3   3  13       22.52       20.96     11.48 o 
   4   3  13        7.88       13.48     32.09 o 
   5   3  13        2.25        1.94     10.22 o 
   6   3  13       10.38       20.79     13.74 o 
   7   3  13        8.06       10.40     30.48 o 
  -1   4  13        2.67       -6.01     13.28 o 
   0   4  13        5.77        3.08     15.34 o 
   1   4  13       18.68       35.69     13.23 o 
   2   4  13       31.69       24.80     22.56 o 
   3   4  13        3.73        7.95     19.16 o 
   4   4  13      109.92      130.50     20.84 o 
   5   4  13        1.54      -15.00     17.20 o 
   6   4  13      177.76      214.48     39.53 o 
   7   4  13       71.83       99.50     24.80 o 
   1   5  13       15.47       52.81     18.44 o 
   2   5  13       10.90       18.48     19.92 o 
   3   5  13       72.91       87.89     19.87 o 
   4   5  13       57.10       37.01     16.88 o 
   5   5  13       72.57       37.58     22.32 o 
   6   5  13       28.42       44.64     22.66 o 
   3   6  13       29.21       12.86     33.25 o 
   4   6  13       28.75       48.84     17.45 o 
   1  -3  14      111.34      111.96     28.96 o 
   2  -3  14       21.60       31.90     23.52 o 
   3  -3  14       38.57       70.20     29.90 o 
   0  -2  14      169.00      218.26     23.40 o 
   1  -2  14      136.57      133.93     32.89 o 
   2  -2  14       36.06       18.09     24.40 o 
   3  -2  14       15.90       10.47     23.60 o 
   4  -2  14        6.40       19.54     21.56 o 
   5  -2  14       31.74       27.25     16.97 o 
  -1  -1  14       50.15       44.05     14.42 o 
   0  -1  14       53.64       50.35     17.16 o 
   1  -1  14       11.91       14.80     15.13 o 
   2  -1  14        1.38       -1.88     11.99 o 
   3  -1  14        7.29      -28.76     28.76 o 
   4  -1  14        0.21       11.80     21.25 o 
   5  -1  14        0.00        5.34     16.27 o 
  -1   0  14      135.91      166.49     53.01 o 
   0   0  14       25.57       38.67     16.40 o 
   1   0  14        4.50       13.06     16.29 o 
   2   0  14        1.88      -14.70     14.70 o 
   3   0  14        5.18       16.80     17.60 o 
   4   0  14        3.74      -10.86     18.28 o 
   5   0  14       59.59       51.17     19.96 o 
   6   0  14        0.00      -17.26     18.30 o 
   0   1  14        5.60       16.68     35.65 o 
   1   1  14        2.34        8.11     11.46 o 
   2   1  14       10.26      -12.76     12.76 o 
   3   1  14        0.38        0.53     14.00 o 
   4   1  14       13.15        8.97     13.20 o 
   5   1  14        7.76       29.19     16.59 o 
   6   1  14       70.52       38.68     19.43 o 
   0   2  14        4.99        1.60     15.44 o 
   1   2  14        0.78       -3.31     16.36 o 
   2   2  14        3.72        9.25     12.41 o 
   3   2  14        4.22       -0.61     12.26 o 
   4   2  14       31.91       33.09     20.48 o 
   5   2  14        0.06       38.46     20.65 o 
   6   2  14       74.37       70.57     35.21 o 
   1   3  14        0.72       -1.73     13.88 o 
   2   3  14        7.45       -3.88     17.69 o 
   3   3  14        9.94       15.92     20.72 o 
   4   3  14        8.46        7.20     25.68 o 
   5   3  14      123.11      182.03     33.61 o 
                                                 
